# Supplementary material for: N-Benzyl-2-(2,4-dichloro­phen­oxy)acetamide
Source: Acta Crystallogr Sect E Struct Rep Online. 2008 Sep 20;64(Pt 10):o1968. doi: 10.1107/S1600536808029371 (PMC2959228; doi:10.1107/S1600536808029371)
Supplement: Supplementary file 1 [file e-64-o1968-sup1.cif]

##############################################################################
###                                                                        ###
###        Electronic paper (Acta Crystallographica Section E)             ###
###                                                                        ###
##############################################################################
#                                                                            #
# This CIF contains the data in a paper accepted for publication in Acta     #
# Crystallographica Section E. It conforms to the requirements of Notes      #
# for Authors for Section E, and has been peer reviewed under the auspices   #
# of the IUCr Commission on Journals.                                        #
#                                                                            #
# Full details of the Crystallographic Information File format               #
# are given in the paper "The Crystallographic Information File (CIF):       #
# a New Standard Archive File for Crystallography" by S. R. Hall, F. H.      #
# Allen and I. D. Brown [Acta Cryst. (1991), A47, 655-685].                  #
#                                                                            #
# The current version of the core CIF dictionary is obtainable from          #
# ftp://ftp.iucr.org/pub/cif_core.dic. The current version number is 2.4.    #
#                                                                            #
# Software is freely available for graphical display of the structure(s) in  #
# this CIF.  For information consult the CIF home page http://www.iucr.org/  #
# cif/home.html                                                              #
#                                                                            #
# This file may be used for bona fide research purposes within the           #
# scientific community so long as proper attribution is given to the journal # 
# article from which it was obtained.                                        #
#                                                                            #
##############################################################################
                                             
data_I
_audit_creation_method     SHELXL-97
_chemical_name_systematic
;
N-benzyl-2-(2,4-dichlorophenoxy)acetamide
;
_chemical_name_common     ?
_chemical_formula_moiety     'C15 H13 Cl2 N O2'
_chemical_formula_sum     'C15 H13 Cl2 N O2'
_chemical_formula_iupac     'C15 H13 Cl2 N O2'
_chemical_formula_weight     310.16
_chemical_melting_point     ?
_symmetry_cell_setting     monoclinic
_symmetry_space_group_name_H-M     P21/c
_symmetry_space_group_name_Hall     '-P 2ybc'
loop_
    _symmetry_equiv_pos_as_xyz
    'x, y, z'
    '-x, y+1/2, -z+1/2'
    '-x, -y, -z'
    'x, -y-1/2, z-1/2'
_cell_length_a     4.7447(6)
_cell_length_b     26.821(3)
_cell_length_c     11.3962(15)
_cell_angle_alpha     90.00
_cell_angle_beta     90.402(2)
_cell_angle_gamma     90.00
_cell_volume     1450.2(3)
_cell_formula_units_Z     4
_cell_measurement_reflns_used     2023
_cell_measurement_theta_min     2.35
_cell_measurement_theta_max     24.25
_cell_measurement_temperature     298(2)
_exptl_crystal_description     prism
_exptl_crystal_colour     colourless
_exptl_crystal_size_max     0.30
_exptl_crystal_size_mid     0.10
_exptl_crystal_size_min     0.05
_exptl_crystal_density_diffrn     1.421
_exptl_crystal_density_meas     ?
_exptl_crystal_density_method     'not measured'
_exptl_crystal_F_000     640
_exptl_absorpt_coefficient_mu     0.447
_exptl_absorpt_correction_type     'multi-scan'
_exptl_absorpt_process_details     '(PROGRAM? REFERENCE?)'
_exptl_absorpt_correction_T_min     0.8775
_exptl_absorpt_correction_T_max     0.9780
_exptl_special_details
;
;
_diffrn_ambient_temperature     298(2)
_diffrn_radiation_type     MoK\a
_diffrn_radiation_wavelength     0.71073
_diffrn_radiation_source     'fine-focus sealed tube'
_diffrn_radiation_monochromator     graphite
_diffrn_measurement_device_type     'Bruker SMART CCD area-detector'
_diffrn_measurement_method     'phi and omega scans'
_diffrn_detector_area_resol_mean     ?
_diffrn_reflns_number     8418
_diffrn_reflns_av_R_equivalents     0.0272
_diffrn_reflns_av_sigmaI/netI     0.0361
_diffrn_reflns_theta_min     1.52
_diffrn_reflns_theta_max     27.48
_diffrn_reflns_theta_full     27.48
_diffrn_measured_fraction_theta_max     0.980
_diffrn_measured_fraction_theta_full     0.980
_diffrn_reflns_limit_h_min     -6
_diffrn_reflns_limit_h_max     6
_diffrn_reflns_limit_k_min     -26
_diffrn_reflns_limit_k_max     34
_diffrn_reflns_limit_l_min     -14
_diffrn_reflns_limit_l_max     14
_diffrn_standards_number     ?
_diffrn_standards_interval_count     ?
_diffrn_standards_interval_time     ?
_diffrn_standards_decay_%     ?
_refine_special_details
;
;
_reflns_number_total     3254
_reflns_number_gt     2233
_reflns_threshold_expression     >2sigma(I)
_refine_ls_structure_factor_coef     Fsqd
_refine_ls_matrix_type     full
_refine_ls_R_factor_all     0.0645
_refine_ls_R_factor_gt     0.0387
_refine_ls_wR_factor_gt     0.0918
_refine_ls_wR_factor_ref     0.1034
_refine_ls_goodness_of_fit_ref     1.034
_refine_ls_restrained_S_all     1.034
_refine_ls_number_reflns     3254
_refine_ls_number_parameters     185
_refine_ls_number_restraints     0
_refine_ls_hydrogen_treatment     mixed
_refine_ls_weighting_scheme     calc
_refine_ls_weighting_details
         'calc w=1/[\s^2^(Fo^2^)+(0.0422P)^2^+0.2337P] where P=(Fo^2^+2Fc^2^)/3'
_atom_sites_solution_hydrogens     geom
_atom_sites_solution_primary     direct
_atom_sites_solution_secondary     difmap
_refine_ls_shift/su_max     0.001
_refine_ls_shift/su_mean     0.000
_refine_diff_density_max     0.189
_refine_diff_density_min     -0.236
_refine_ls_extinction_method     none
_refine_ls_extinction_coef     ?
loop_
    _atom_type_symbol
    _atom_type_description
    _atom_type_scat_dispersion_real
    _atom_type_scat_dispersion_imag
    _atom_type_scat_source
    'C' 'C' 0.0033 0.0016
                         'International Tables Vol C Tables 4.2.6.8 and 6.1.1.4'
    'H' 'H' 0.0000 0.0000
                         'International Tables Vol C Tables 4.2.6.8 and 6.1.1.4'
    'N' 'N' 0.0061 0.0033
                         'International Tables Vol C Tables 4.2.6.8 and 6.1.1.4'
    'O' 'O' 0.0106 0.0060
                         'International Tables Vol C Tables 4.2.6.8 and 6.1.1.4'
    'Cl' 'Cl' 0.1484 0.1585
                         'International Tables Vol C Tables 4.2.6.8 and 6.1.1.4'
_computing_data_collection     'APEX2 (Bruker, 2005)'
_computing_cell_refinement     'APEX2 (Bruker, 2005)'
_computing_data_reduction     'APEX2 (Bruker, 2005)'
_computing_structure_solution     'SIR97 (Altomare <i>et al.</i>,  1999)'
_computing_structure_refinement     'SHELXL97 (Sheldrick, 2008)'
_computing_molecular_graphics     'SHELXTL (Sheldrick, 2008)'
_computing_publication_material     'WINGX (Farrugia, 1999)'
loop_
    _atom_site_type_symbol
    _atom_site_label
    _atom_site_fract_x
    _atom_site_fract_y
    _atom_site_fract_z
    _atom_site_U_iso_or_equiv
    _atom_site_adp_type
    _atom_site_calc_flag
    _atom_site_refinement_flags
    _atom_site_occupancy
    _atom_site_disorder_assembly
    _atom_site_disorder_group
    N N -0.5859(3) 0.13972(6) 1.13239(14) 0.0432(4) Uani d . 1 . .
    H H0A -0.757(4) 0.1456(7) 1.1390(16) 0.045(6) Uiso d . 1 . .
    Cl Cl1 -0.01187(15) 0.32457(2) 1.38966(5) 0.0718(2) Uani d . 1 . .
    Cl Cl2 0.22803(14) 0.39046(2) 0.95534(5) 0.0711(2) Uani d . 1 . .
    O O1 -0.3722(3) 0.25520(5) 1.27258(11) 0.0467(3) Uani d . 1 . .
    O O2 -0.1562(3) 0.17031(5) 1.18000(13) 0.0533(4) Uani d . 1 . .
    C C1 -0.0568(4) 0.32072(6) 1.23900(15) 0.0419(4) Uani d . 1 . .
    C C2 0.0880(4) 0.35291(7) 1.16733(16) 0.0470(5) Uani d . 1 . .
    H H2A 0.2087 0.3767 1.1991 0.056 Uiso calc R 1 . .
    C C3 0.0511(4) 0.34928(7) 1.04765(16) 0.0462(5) Uani d . 1 . .
    C C4 -0.1215(4) 0.31367(7) 0.99970(17) 0.0496(5) Uani d . 1 . .
    H H4A -0.1415 0.3112 0.9187 0.059 Uiso calc R 1 . .
    C C5 -0.2659(4) 0.28142(7) 1.07243(16) 0.0468(5) Uani d . 1 . .
    H H5A -0.3834 0.2573 1.0398 0.056 Uiso calc R 1 . .
    C C6 -0.2379(4) 0.28461(6) 1.19306(15) 0.0386(4) Uani d . 1 . .
    C C7 -0.5631(4) 0.21854(7) 1.23010(18) 0.0468(5) Uani d . 1 . .
    H H7A -0.6842 0.2334 1.1707 0.056 Uiso calc R 1 . .
    H H7B -0.6816 0.2075 1.2941 0.056 Uiso calc R 1 . .
    C C8 -0.4137(4) 0.17379(6) 1.17797(15) 0.0370(4) Uani d . 1 . .
    C C9 -0.4894(4) 0.09348(7) 1.08006(17) 0.0507(5) Uani d . 1 . .
    H H9A -0.2910 0.0966 1.0615 0.061 Uiso calc R 1 . .
    H H9B -0.5912 0.0880 1.0071 0.061 Uiso calc R 1 . .
    C C10 -0.5293(4) 0.04881(7) 1.15846(17) 0.0459(5) Uani d . 1 . .
    C C11 -0.7149(5) 0.01174(9) 1.1278(2) 0.0726(7) Uani d . 1 . .
    H H11A -0.8146 0.0140 1.0574 0.087 Uiso calc R 1 . .
    C C12 -0.7554(7) -0.02898(10) 1.2005(3) 0.0908(9) Uani d . 1 . .
    H H12A -0.8836 -0.0536 1.1788 0.109 Uiso calc R 1 . .
    C C13 -0.6107(7) -0.03343(10) 1.3027(3) 0.0872(9) Uani d . 1 . .
    H H13A -0.6395 -0.0608 1.3514 0.105 Uiso calc R 1 . .
    C C14 -0.4209(6) 0.00298(11) 1.3337(2) 0.0822(8) Uani d . 1 . .
    H H14A -0.3190 0.0001 1.4034 0.099 Uiso calc R 1 . .
    C C15 -0.3801(5) 0.04402(9) 1.2619(2) 0.0640(6) Uani d . 1 . .
    H H15A -0.2512 0.0685 1.2838 0.077 Uiso calc R 1 . .
loop_
    _atom_site_aniso_label
    _atom_site_aniso_U_11
    _atom_site_aniso_U_22
    _atom_site_aniso_U_33
    _atom_site_aniso_U_12
    _atom_site_aniso_U_13
    _atom_site_aniso_U_23
    N 0.0327(9) 0.0426(9) 0.0543(10) 0.0032(7) 0.0025(7) -0.0059(7)
    Cl1 0.1088(5) 0.0673(4) 0.0393(3) -0.0261(3) -0.0006(3) -0.0106(2)
    Cl2 0.0869(5) 0.0663(4) 0.0604(3) -0.0168(3) 0.0117(3) 0.0131(3)
    O1 0.0517(8) 0.0405(7) 0.0479(7) -0.0087(6) 0.0045(6) -0.0019(6)
    O2 0.0307(7) 0.0527(8) 0.0764(10) 0.0030(6) 0.0010(6) -0.0051(7)
    C1 0.0511(11) 0.0370(10) 0.0376(9) -0.0001(8) 0.0002(8) -0.0071(8)
    C2 0.0539(12) 0.0377(10) 0.0492(11) -0.0072(9) 0.0011(9) -0.0065(8)
    C3 0.0506(11) 0.0407(10) 0.0475(11) 0.0004(9) 0.0053(9) 0.0029(9)
    C4 0.0584(13) 0.0515(12) 0.0388(10) 0.0030(10) -0.0048(9) 0.0002(9)
    C5 0.0488(11) 0.0439(11) 0.0478(11) -0.0042(9) -0.0083(9) -0.0046(9)
    C6 0.0394(10) 0.0320(9) 0.0445(10) 0.0029(8) 0.0014(8) -0.0020(8)
    C7 0.0377(10) 0.0403(10) 0.0626(12) -0.0041(8) 0.0075(9) -0.0021(9)
    C8 0.0329(10) 0.0354(9) 0.0428(10) 0.0010(7) 0.0025(7) 0.0057(7)
    C9 0.0542(13) 0.0478(12) 0.0501(11) 0.0018(9) 0.0049(9) -0.0093(9)
    C10 0.0456(11) 0.0404(10) 0.0519(11) 0.0043(9) 0.0101(9) -0.0087(9)
    C11 0.0747(17) 0.0613(15) 0.0816(17) -0.0152(13) -0.0013(13) -0.0055(13)
    C12 0.098(2) 0.0560(16) 0.119(3) -0.0247(15) 0.020(2) -0.0025(16)
    C13 0.103(2) 0.0540(16) 0.105(2) 0.0148(16) 0.0368(19) 0.0151(15)
    C14 0.096(2) 0.0809(19) 0.0693(17) 0.0239(17) 0.0031(14) 0.0134(15)
    C15 0.0697(15) 0.0590(14) 0.0632(14) 0.0012(11) -0.0021(12) -0.0024(11)
_geom_special_details
;
;
loop_
    _geom_bond_atom_site_label_1
    _geom_bond_atom_site_label_2
    _geom_bond_site_symmetry_2
    _geom_bond_distance
    _geom_bond_publ_flag
    N C8 . 1.329(2) ?
    N C9 . 1.451(2) ?
    N H0A . 0.83(2) ?
    Cl1 C1 . 1.7318(18) ?
    Cl2 C3 . 1.7448(19) ?
    O1 C6 . 1.363(2) ?
    O1 C7 . 1.420(2) ?
    O2 C8 . 1.225(2) ?
    C1 C2 . 1.376(3) ?
    C1 C6 . 1.394(2) ?
    C2 C3 . 1.377(3) ?
    C2 H2A . 0.9300 ?
    C3 C4 . 1.369(3) ?
    C4 C5 . 1.383(3) ?
    C4 H4A . 0.9300 ?
    C5 C6 . 1.383(2) ?
    C5 H5A . 0.9300 ?
    C7 C8 . 1.517(2) ?
    C7 H7A . 0.9700 ?
    C7 H7B . 0.9700 ?
    C9 C10 . 1.507(3) ?
    C9 H9A . 0.9700 ?
    C9 H9B . 0.9700 ?
    C10 C11 . 1.372(3) ?
    C10 C15 . 1.377(3) ?
    C11 C12 . 1.385(4) ?
    C11 H11A . 0.9300 ?
    C12 C13 . 1.353(4) ?
    C12 H12A . 0.9300 ?
    C13 C14 . 1.373(4) ?
    C13 H13A . 0.9300 ?
    C14 C15 . 1.386(3) ?
    C14 H14A . 0.9300 ?
    C15 H15A . 0.9300 ?
loop_
    _geom_angle_atom_site_label_1
    _geom_angle_atom_site_label_2
    _geom_angle_atom_site_label_3
    _geom_angle_site_symmetry_1
    _geom_angle_site_symmetry_3
    _geom_angle
    _geom_angle_publ_flag
    C8 N C9 . . 123.59(16) ?
    C8 N H0A . . 115.6(14) ?
    C9 N H0A . . 120.7(14) ?
    C6 O1 C7 . . 118.32(14) ?
    C2 C1 C6 . . 121.47(17) ?
    C2 C1 Cl1 . . 119.52(14) ?
    C6 C1 Cl1 . . 119.00(14) ?
    C1 C2 C3 . . 118.88(17) ?
    C1 C2 H2A . . 120.6 ?
    C3 C2 H2A . . 120.6 ?
    C4 C3 C2 . . 121.07(18) ?
    C4 C3 Cl2 . . 119.33(15) ?
    C2 C3 Cl2 . . 119.60(15) ?
    C3 C4 C5 . . 119.63(18) ?
    C3 C4 H4A . . 120.2 ?
    C5 C4 H4A . . 120.2 ?
    C6 C5 C4 . . 120.84(18) ?
    C6 C5 H5A . . 119.6 ?
    C4 C5 H5A . . 119.6 ?
    O1 C6 C5 . . 125.67(16) ?
    O1 C6 C1 . . 116.25(15) ?
    C5 C6 C1 . . 118.09(17) ?
    O1 C7 C8 . . 112.50(14) ?
    O1 C7 H7A . . 109.1 ?
    C8 C7 H7A . . 109.1 ?
    O1 C7 H7B . . 109.1 ?
    C8 C7 H7B . . 109.1 ?
    H7A C7 H7B . . 107.8 ?
    O2 C8 N . . 124.41(16) ?
    O2 C8 C7 . . 121.43(16) ?
    N C8 C7 . . 114.16(15) ?
    N C9 C10 . . 113.22(16) ?
    N C9 H9A . . 108.9 ?
    C10 C9 H9A . . 108.9 ?
    N C9 H9B . . 108.9 ?
    C10 C9 H9B . . 108.9 ?
    H9A C9 H9B . . 107.7 ?
    C11 C10 C15 . . 118.4(2) ?
    C11 C10 C9 . . 120.5(2) ?
    C15 C10 C9 . . 121.05(19) ?
    C10 C11 C12 . . 120.7(3) ?
    C10 C11 H11A . . 119.7 ?
    C12 C11 H11A . . 119.7 ?
    C13 C12 C11 . . 120.9(3) ?
    C13 C12 H12A . . 119.6 ?
    C11 C12 H12A . . 119.6 ?
    C12 C13 C14 . . 119.1(3) ?
    C12 C13 H13A . . 120.5 ?
    C14 C13 H13A . . 120.5 ?
    C13 C14 C15 . . 120.5(3) ?
    C13 C14 H14A . . 119.8 ?
    C15 C14 H14A . . 119.8 ?
    C10 C15 C14 . . 120.4(2) ?
    C10 C15 H15A . . 119.8 ?
    C14 C15 H15A . . 119.8 ?
loop_
    _geom_torsion_atom_site_label_1
    _geom_torsion_atom_site_label_2
    _geom_torsion_atom_site_label_3
    _geom_torsion_atom_site_label_4
    _geom_torsion_site_symmetry_1
    _geom_torsion_site_symmetry_2
    _geom_torsion_site_symmetry_3
    _geom_torsion_site_symmetry_4
    _geom_torsion
    _geom_torsion_publ_flag
    C6 C1 C2 C3 . . . . 0.3(3) ?
    Cl1 C1 C2 C3 . . . . 179.74(15) ?
    C1 C2 C3 C4 . . . . -1.4(3) ?
    C1 C2 C3 Cl2 . . . . 178.90(14) ?
    C2 C3 C4 C5 . . . . 1.3(3) ?
    Cl2 C3 C4 C5 . . . . -178.97(15) ?
    C3 C4 C5 C6 . . . . -0.1(3) ?
    C7 O1 C6 C5 . . . . -1.4(2) ?
    C7 O1 C6 C1 . . . . 178.78(15) ?
    C4 C5 C6 O1 . . . . 179.23(17) ?
    C4 C5 C6 C1 . . . . -1.0(3) ?
    C2 C1 C6 O1 . . . . -179.29(16) ?
    Cl1 C1 C6 O1 . . . . 1.3(2) ?
    C2 C1 C6 C5 . . . . 0.9(3) ?
    Cl1 C1 C6 C5 . . . . -178.57(14) ?
    C6 O1 C7 C8 . . . . 75.3(2) ?
    C9 N C8 O2 . . . . 0.7(3) ?
    C9 N C8 C7 . . . . -178.70(16) ?
    O1 C7 C8 O2 . . . . 3.5(3) ?
    O1 C7 C8 N . . . . -177.05(15) ?
    C8 N C9 C10 . . . . 103.3(2) ?
    N C9 C10 C11 . . . . 113.8(2) ?
    N C9 C10 C15 . . . . -66.5(3) ?
    C15 C10 C11 C12 . . . . 1.4(3) ?
    C9 C10 C11 C12 . . . . -179.0(2) ?
    C10 C11 C12 C13 . . . . -0.8(4) ?
    C11 C12 C13 C14 . . . . -0.3(4) ?
    C12 C13 C14 C15 . . . . 0.7(4) ?
    C11 C10 C15 C14 . . . . -0.9(3) ?
    C9 C10 C15 C14 . . . . 179.4(2) ?
    C13 C14 C15 C10 . . . . -0.1(4) ?
loop_
    _geom_hbond_atom_site_label_D
    _geom_hbond_atom_site_label_H
    _geom_hbond_atom_site_label_A
    _geom_hbond_site_symmetry_A
    _geom_hbond_distance_DH
    _geom_hbond_distance_HA
    _geom_hbond_distance_DA
    _geom_hbond_angle_DHA
    N H0A O2 1_455 0.83(2) 2.06(2) 2.883(2) 169(2)
data_New_Global_Publ_Block
_journal_date_recd_electronic     2008-07-17
_journal_date_accepted     2008-09-13
_journal_name_full     'Acta Crystallographica, Section E'
_journal_year     2008
_journal_volume     64
_journal_issue     10
_journal_page_first     o1968
_journal_page_last     o1968
_journal_paper_category     QO
_journal_coeditor_code     CS2090
_publ_contact_author_name     'Zhu-Bo Li'
_publ_contact_author_address
;
College of Pharmaceutical Sciences, Southwest University,
Chongqing,400716, People's Republic of China
;
_publ_contact_author_email     lizhubo2007@163.com
_publ_contact_author_fax     ?
_publ_contact_author_phone     ?
_publ_section_title
;
<i>N</i>-Benzyl-2-(2,4-dichlorophenoxy)acetamide
;
_publ_section_title_footnote     .
loop_
    _publ_author_name
    _publ_author_footnote
    _publ_author_address
    'Chen, Ming-Jun' .
;
College of Chemical and Environmental Engineering, Chongqing Three Gorges
University, Chongqing, 404000, People's Republic of China
;
    'Fu, Yang-Wu' .
;
College of Chemical and Environmental Engineering, Chongqing Three Gorges
University, Chongqing, 404000, People's Republic of China
;
    'Dong, Wen-Liang' .
;
Shandong University of Traditional Chinese Medicine, Jinan, 250355,
People's Republic of China
;
    'Li, Zhu-Bo' .
;
College of Pharmaceutical Sciences, Southwest University, Chongqing, 400716,
People's Republic of China
;
    'Zuo, Hua' .
;
College of Pharmaceutical Sciences, Southwest University, Chongqing, 400716,
People's Republic of China
;
_publ_section_synopsis     .
