# Supplementary material for: N-Benzyl-2-(2,4-dichloro­phen­oxy)acetamide
Source: Acta Crystallogr Sect E Struct Rep Online. 2008 Sep 20;64(Pt 10):o1968. doi: 10.1107/S1600536808029371 (PMC2959228; doi:10.1107/S1600536808029371)
Supplement: Supplementary file 2 [file e-64-o1968-Isup2.hkl]

# 
# h,k,l, Fc-squared, Fo-squared, sigma(Fo-squared) and status flag 
# 
data_I 
_shelx_title ' test in P2(1)/c' 
_shelx_refln_list_code          4 
_shelx_F_calc_maximum      138.69 
_exptl_crystal_F_000       640.00 
_reflns_d_resolution_high  0.7701 
 
loop_ 
 _symmetry_equiv_pos_as_xyz 
 'x, y, z' 
 '-x, y+1/2, -z+1/2' 
 '-x, -y, -z' 
 'x, -y-1/2, z-1/2' 
 
_cell_length_a     4.7447 
_cell_length_b    26.8210 
_cell_length_c    11.3962 
_cell_angle_alpha  90.000 
_cell_angle_beta   90.402 
_cell_angle_gamma  90.000 
 
_shelx_F_squared_multiplier     1.000 
 
loop_ 
 _refln_index_h 
 _refln_index_k 
 _refln_index_l 
 _refln_F_squared_calc 
 _refln_F_squared_meas 
 _refln_F_squared_sigma 
 _refln_observed_status 
   1   0   0      432.85      359.67     10.59 o 
   2   0   0      147.85      173.40      8.33 o 
   3   0   0        4.35        5.01      2.90 o 
   4   0   0       41.24       55.88      7.21 o 
   5   0   0       90.38       86.21      6.94 o 
   2   1   0       31.30       35.33      2.82 o 
   3   1   0       38.17       28.22      4.68 o 
   4   1   0       12.44       13.40      4.81 o 
   5   1   0       58.75       64.37      4.54 o 
   0   2   0     3715.12     3676.30     81.20 o 
   1   2   0     7023.74     6972.42     88.30 o 
   3   2   0      133.61      139.18      7.53 o 
   4   2   0       32.94       31.17      2.70 o 
   5   2   0       26.43       24.22      5.02 o 
   1   3   0     6897.90     6783.72     86.01 o 
   2   3   0      186.11      197.37      5.25 o 
   3   3   0      170.07      176.66      7.49 o 
   4   3   0        5.42        4.27      1.89 o 
   5   3   0       26.09       33.72      6.83 o 
   0   4   0       86.73       92.95      3.51 o 
   1   4   0     8322.68     7986.87    326.00 o 
   2   4   0      357.94      399.24      7.34 o 
   3   4   0      321.32      342.52      7.21 o 
   4   4   0       27.01       28.72      3.46 o 
   5   4   0        2.84       -0.73      3.40 o 
   1   5   0     4418.79     4274.97     47.97 o 
   2   5   0     1600.82     1687.70     21.17 o 
   3   5   0        9.10        6.85      1.53 o 
   4   5   0       50.27       61.14      4.34 o 
   5   5   0        6.58        2.23      3.71 o 
   6   5   0       31.01       20.55      7.84 o 
   0   6   0    12419.00    12199.55    188.14 o 
   1   6   0    10385.32    10352.46    113.62 o 
   2   6   0     2272.48     2197.61     26.70 o 
   3   6   0      108.90      102.91      4.04 o 
   4   6   0       71.05       60.52      6.07 o 
   5   6   0        6.73        7.11      4.14 o 
   6   6   0        3.15        2.01      4.67 o 
   1   7   0     8287.13     8313.38     91.79 o 
   2   7   0      965.83     1019.01     12.41 o 
   3   7   0        5.44        5.06      1.35 o 
   4   7   0       93.11       85.84      9.85 o 
   5   7   0        0.48       -3.37      3.37 o 
   6   7   0        3.18        9.41      8.50 o 
   0   8   0      101.89       93.86      3.53 o 
   1   8   0     4155.07     4178.91     47.40 o 
   2   8   0     2452.62     2508.82     27.06 o 
   3   8   0       13.31       11.67      2.76 o 
   4   8   0        0.05       -2.44      2.44 o 
   5   8   0        3.90        6.78      4.22 o 
   1   9   0      140.22      156.94      3.81 o 
   2   9   0     1057.56     1093.85     15.09 o 
   3   9   0      108.07      101.66      4.42 o 
   4   9   0        6.04        4.98      3.61 o 
   5   9   0       60.07       65.48     16.17 o 
   0  10   0        2.06        2.98      1.91 o 
   1  10   0      137.59      128.40      3.13 o 
   2  10   0     1208.70     1234.87     17.36 o 
   3  10   0      239.59      227.06      9.62 o 
   4  10   0      332.40      350.27     25.56 o 
   5  10   0        3.02        0.11      3.55 o 
   1  11   0     1180.06     1166.90     15.33 o 
   2  11   0       12.06       17.08      1.75 o 
   3  11   0        6.69        5.13      3.16 o 
   4  11   0       47.88       50.96      6.20 o 
   5  11   0        8.02        5.15      3.99 o 
   0  12   0      824.87      810.47     16.26 o 
   1  12   0     1473.23     1446.38     18.60 o 
   2  12   0     1226.87     1130.72     15.70 o 
   3  12   0       51.18       46.62      5.35 o 
   4  12   0      104.60      106.56     12.09 o 
   5  12   0        1.85       -3.27      3.45 o 
   1  13   0      356.78      406.40      8.42 o 
   2  13   0       93.05      113.90      6.19 o 
   3  13   0     2125.70     2052.30     41.18 o 
   4  13   0       38.50       49.04      6.39 o 
   5  13   0        0.01        2.50      5.47 o 
   0  14   0     4443.62     4212.96     69.17 o 
   1  14   0      692.89      672.46     13.63 o 
   2  14   0       14.44       13.39      3.05 o 
   3  14   0       10.79       21.32      3.26 o 
   4  14   0        3.08        1.66      3.40 o 
   5  14   0       24.40       31.88      9.21 o 
   1  15   0       30.38       35.69      2.19 o 
   2  15   0       32.07       35.17      3.40 o 
   3  15   0     1632.90     1589.81     27.67 o 
   4  15   0       23.79       10.91      4.37 o 
   5  15   0       15.92       14.21      5.37 o 
   0  16   0      137.64      176.90      8.91 o 
   1  16   0       97.85       98.09      4.77 o 
   2  16   0       99.71      107.84      5.62 o 
   3  16   0      138.88      140.94      6.69 o 
   4  16   0       69.22       52.59      6.90 o 
   5  16   0        0.64        4.35      4.83 o 
   1  17   0        6.19        6.58      1.88 o 
   2  17   0       10.68       12.87      2.55 o 
   3  17   0       16.46       16.47      3.26 o 
   4  17   0       22.34       24.48      5.53 o 
   5  17   0        0.62        2.65      5.67 o 
   0  18   0     1185.81     1178.87     23.99 o 
   1  18   0       87.91       84.72      4.56 o 
   2  18   0      120.60      134.59      6.72 o 
   3  18   0       57.30       65.25      7.62 o 
   4  18   0      135.54      145.41     10.37 o 
   5  18   0        3.98       -5.80      5.80 o 
   1  19   0        1.34        0.11      1.77 o 
   2  19   0      440.11      447.49     11.46 o 
   3  19   0      173.45      158.89     11.01 o 
   4  19   0        0.02       -3.69      5.40 o 
   5  19   0       13.45        4.70      6.13 o 
   0  20   0       58.81       65.45      4.81 o 
   1  20   0      467.68      451.07     11.04 o 
   2  20   0        0.75        0.57      2.13 o 
   3  20   0       34.17       31.88      4.41 o 
   4  20   0       13.51       19.61      5.70 o 
   5  20   0       15.21        4.88      7.60 o 
   1  21   0      767.98      719.06     20.71 o 
   2  21   0      192.06      158.73     10.20 o 
   3  21   0       13.14       15.54      3.81 o 
   4  21   0        5.30        1.47      4.35 o 
   0  22   0      347.66      347.02     17.31 o 
   1  22   0       14.02       14.91      2.81 o 
   2  22   0      784.67      807.31     17.40 o 
   3  22   0        2.34        5.23      2.86 o 
   4  22   0        1.59       -1.65      4.13 o 
   1  23   0      181.21      175.08      7.08 o 
   2  23   0       31.80       22.52      3.69 o 
   3  23   0       36.58       29.38      5.63 o 
   4  23   0        5.27        5.37      4.88 o 
   0  24   0        0.87       -0.66      4.06 o 
   1  24   0      221.41      227.46     10.08 o 
   2  24   0        5.09        1.87      2.55 o 
   3  24   0       12.73        9.17      4.35 o 
   4  24   0        5.12        7.82      6.37 o 
   1  25   0      300.43      305.62     10.54 o 
   2  25   0       47.65       41.88      4.74 o 
   3  25   0       10.54        2.42     14.91 o 
   4  25   0        0.84        3.17      5.87 o 
   0  26   0      260.23      271.05     16.64 o 
   1  26   0        0.53        3.59      5.51 o 
   2  26   0       63.01       61.11      5.57 o 
   3  26   0        0.15        1.89      3.87 o 
   4  26   0        1.65        3.56      6.37 o 
   1  27   0      102.98      100.90      8.01 o 
   2  27   0        0.07        0.80      2.97 o 
   3  27   0        2.74        0.27      4.84 o 
   0  28   0     1022.38     1016.63     37.97 o 
   1  28   0       34.56       39.15      9.46 o 
   2  28   0        0.12        0.49      2.78 o 
   3  28   0       31.86       42.54      7.08 o 
   1  29   0       11.00       20.56      5.59 o 
   2  29   0       15.56       14.99      4.49 o 
   3  29   0        4.23        2.41      4.27 o 
   0  30   0      213.06      202.80     16.59 o 
   1  30   0       14.27       25.12      5.58 o 
   2  30   0        0.49       -3.04      3.69 o 
   3  30   0        5.09        5.25      4.96 o 
   1  31   0       28.46       48.81     11.80 o 
   2  31   0        0.59        1.24      4.11 o 
   0  32   0       13.19       29.99      8.92 o 
   1  32   0        8.33        7.90      4.78 o 
   2  32   0        5.31       -2.53      5.85 o 
   1  33   0       27.73       30.63      6.71 o 
   0  34   0       15.34       26.17      8.74 o 
   1  34   0       42.36       40.29      7.74 o 
  -5   1   1       31.64       38.08      5.71 o 
  -4   1   1        0.78        0.36      1.73 o 
  -3   1   1      104.39      116.28      4.09 o 
  -2   1   1      708.05      686.38     14.67 o 
  -1   1   1        8.20        5.71      0.92 o 
   0   1   1        7.24        9.36      0.94 o 
   1   1   1     3321.40     3165.67     50.07 o 
   2   1   1     1708.87     1679.38     24.22 o 
   3   1   1      192.11      188.05     10.01 o 
   4   1   1        0.00        1.26      2.46 o 
   5   1   1       59.61       58.65      5.02 o 
  -5   2   1       77.74       85.13     19.20 o 
  -4   2   1       47.04       42.09      4.34 o 
  -3   2   1     1371.39     1373.75     22.42 o 
  -2   2   1      202.98      250.44      5.11 o 
  -1   2   1     2773.74     2702.08     40.74 o 
   0   2   1      296.85      167.75      5.12 o 
   1   2   1    19236.16    18263.17    276.66 o 
   2   2   1     1977.17     1947.89     33.79 o 
   3   2   1      209.74      234.18      8.19 o 
   4   2   1       89.09       77.55      7.59 o 
   5   2   1        3.18        0.16      3.08 o 
  -5   3   1      233.06      244.03     11.90 o 
  -4   3   1       12.95       11.12      2.29 o 
  -3   3   1      160.60      158.74      4.74 o 
  -2   3   1      542.56      505.39      8.08 o 
  -1   3   1     1263.19     1261.22     17.45 o 
   0   3   1      245.52      238.38      4.71 o 
   1   3   1       77.54       78.13      2.60 o 
   2   3   1     5193.66     5297.29     84.20 o 
   3   3   1       56.65       44.17      5.63 o 
   4   3   1       71.11       62.14      4.51 o 
   5   3   1        1.97        9.29      3.99 o 
  -5   4   1       12.36       16.33      3.75 o 
  -4   4   1      192.40      198.41      7.31 o 
  -3   4   1        0.04        0.64      1.23 o 
  -2   4   1     1009.02      995.36     13.59 o 
  -1   4   1     5570.52     5447.48     69.60 o 
   0   4   1     2610.59     2733.73     42.66 o 
   1   4   1      507.48      495.44      7.29 o 
   2   4   1      306.70      320.32      8.56 o 
   3   4   1     1170.47     1174.31     21.45 o 
   4   4   1      334.65      317.78      9.34 o 
   5   4   1       30.54       35.79      4.60 o 
   6   4   1        0.34        1.05      5.67 o 
  -5   5   1      211.64      220.85     11.00 o 
  -4   5   1      254.97      259.41     14.66 o 
  -3   5   1        0.38       -0.32      1.19 o 
  -2   5   1      568.63      575.40      8.85 o 
  -1   5   1     4941.13     5095.12     65.57 o 
   0   5   1     1262.46     1273.99     17.43 o 
   1   5   1      617.27      631.53      9.87 o 
   2   5   1      241.79      221.23      6.69 o 
   3   5   1      180.04      181.91      6.07 o 
   4   5   1        0.48        0.22      2.13 o 
   5   5   1        1.45        2.00      3.79 o 
   6   5   1        0.25        3.05      4.42 o 
  -6   6   1        6.34        0.43      5.06 o 
  -5   6   1      110.59      128.27     17.16 o 
  -4   6   1      102.90      120.06      7.55 o 
  -3   6   1       38.05       41.32      2.80 o 
  -2   6   1       56.04       57.72      2.37 o 
  -1   6   1     8304.70     8394.87     93.37 o 
   0   6   1      798.24      785.96     10.02 o 
   1   6   1     2402.85     2423.52     28.41 o 
   2   6   1     1712.34     1719.13     25.35 o 
   3   6   1      415.34      417.02      8.10 o 
   4   6   1       37.31       39.35      5.05 o 
   5   6   1        7.98        0.16      3.80 o 
   6   6   1        1.87       -2.10      5.87 o 
  -6   7   1        0.36       -2.33      5.06 o 
  -5   7   1        1.19       -0.60      3.73 o 
  -4   7   1        6.10        4.53      3.31 o 
  -3   7   1       30.43       29.79      2.49 o 
  -2   7   1     1028.31     1065.54     14.25 o 
  -1   7   1      718.81      768.63     10.43 o 
   0   7   1       98.98      106.73      2.55 o 
   1   7   1      602.67      605.89      8.75 o 
   2   7   1      502.63      528.08      9.32 o 
   3   7   1       59.12       64.66      5.45 o 
   4   7   1       27.68       26.45      7.84 o 
   5   7   1       48.42       47.00      6.64 o 
   6   7   1        9.81        4.68      4.31 o 
  -5   8   1       27.49       22.41      5.20 o 
  -4   8   1       20.67       14.52      3.96 o 
  -3   8   1        5.63        9.80      2.06 o 
  -2   8   1       74.89       74.71      3.49 o 
  -1   8   1     1418.30     1467.32     21.42 o 
   0   8   1      212.41      193.89      3.79 o 
   1   8   1      636.55      667.50      9.58 o 
   2   8   1     1642.18     1698.96     25.40 o 
   3   8   1      240.61      222.61      6.73 o 
   4   8   1      244.14      217.84     10.63 o 
   5   8   1        8.38        7.16      4.46 o 
  -5   9   1       48.01       53.81      7.13 o 
  -4   9   1      531.34      556.25     21.76 o 
  -3   9   1        8.53       15.16      4.21 o 
  -2   9   1      216.05      193.90      3.72 o 
  -1   9   1     1571.37     1638.37     32.47 o 
   0   9   1     6415.82     6387.44     71.12 o 
   1   9   1     4766.98     4911.17     55.71 o 
   2   9   1      511.59      494.31      9.94 o 
   3   9   1       60.55       69.74      7.30 o 
   4   9   1        2.34        4.02      4.71 o 
   5   9   1       26.64       19.22      5.09 o 
  -5  10   1        3.18        4.13      4.00 o 
  -4  10   1       62.52       72.60      6.80 o 
  -3  10   1       69.19       67.83      5.64 o 
  -2  10   1     2157.85     2090.41     22.94 o 
  -1  10   1      276.24      256.56      7.88 o 
   0  10   1        1.18        1.37      0.87 o 
   1  10   1      803.88      856.53     11.99 o 
   2  10   1      424.74      415.51      9.18 o 
   3  10   1      648.84      628.09     12.85 o 
   4  10   1       11.43       14.05      5.59 o 
   5  10   1        1.32        2.26      4.51 o 
  -5  11   1       19.97       13.84      5.00 o 
  -4  11   1      794.08      782.39     21.78 o 
  -3  11   1       50.72       59.32      9.08 o 
  -2  11   1     1753.06     1733.36     22.54 o 
  -1  11   1       65.74       84.53      2.62 o 
   0  11   1      961.65      948.70     12.89 o 
   1  11   1     3086.02     3134.61     36.95 o 
   2  11   1      226.41      237.27      5.41 o 
   3  11   1      449.65      464.96     34.50 o 
   4  11   1       91.87       94.99     16.42 o 
   5  11   1        1.23       -1.61      3.91 o 
  -5  12   1        1.37        0.91      4.05 o 
  -4  12   1      225.68      214.83     10.79 o 
  -3  12   1      526.19      504.40     15.32 o 
  -2  12   1     1346.58     1345.10     22.01 o 
  -1  12   1      885.51      875.79     16.47 o 
   0  12   1        6.70       10.76      1.41 o 
   1  12   1      539.78      505.00      8.33 o 
   2  12   1       82.18       79.54      3.12 o 
   3  12   1      142.74      131.91      7.75 o 
   4  12   1       98.52       89.34      8.88 o 
   5  12   1       39.25       50.04      7.19 o 
  -5  13   1        0.14       -1.09      4.17 o 
  -4  13   1        6.57        5.88      3.63 o 
  -3  13   1       67.96       79.47     16.11 o 
  -2  13   1     1508.76     1559.95     27.26 o 
  -1  13   1      183.67      192.98      5.11 o 
   0  13   1      355.37      360.04      6.62 o 
   1  13   1        8.40       17.64      2.28 o 
   2  13   1       84.46       95.66      3.45 o 
   3  13   1       93.96       92.12      5.52 o 
   4  13   1        0.03        2.63      3.33 o 
   5  13   1        5.75        1.68      4.15 o 
  -5  14   1        0.02       -1.82      3.85 o 
  -4  14   1        7.69        9.99      4.38 o 
  -3  14   1      106.58      114.82      6.11 o 
  -2  14   1       46.80       30.44      3.04 o 
  -1  14   1       15.51       17.31      1.51 o 
   0  14   1      164.69      174.87      4.41 o 
   1  14   1        1.71        4.15      2.07 o 
   2  14   1      344.78      347.90     12.28 o 
   3  14   1      473.51      442.45     11.86 o 
   4  14   1        0.03        1.87      3.47 o 
   5  14   1        0.15       -4.20      4.20 o 
  -5  15   1        2.12        8.98      5.22 o 
  -4  15   1       35.47       33.24      5.80 o 
  -3  15   1        2.21        0.21      4.24 o 
  -2  15   1      351.57      335.02     15.84 o 
  -1  15   1      193.95      177.71      5.85 o 
   0  15   1      122.49      139.67      4.34 o 
   1  15   1        6.81        9.23      2.52 o 
   2  15   1      422.75      398.98     10.17 o 
   3  15   1        4.01        2.67      2.46 o 
   4  15   1       42.80       63.23      9.89 o 
   5  15   1       32.11       39.27      7.00 o 
  -5  16   1        1.03        4.35      4.32 o 
  -4  16   1       81.21       61.28      7.24 o 
  -3  16   1      642.36      642.54     25.45 o 
  -2  16   1      156.59      163.87     11.30 o 
  -1  16   1      584.29      562.64     16.44 o 
   0  16   1       11.76       18.07      1.88 o 
   1  16   1     1685.55     1692.94     22.38 o 
   2  16   1      122.72      126.44      5.63 o 
   3  16   1      117.04      109.99      8.54 o 
   4  16   1       13.82       11.59      4.69 o 
   5  16   1        3.64        6.54      5.19 o 
  -5  17   1        4.89        6.30      5.03 o 
  -4  17   1      113.72       94.26     15.06 o 
  -3  17   1      173.27      163.90     14.25 o 
  -2  17   1      901.91      922.41     22.18 o 
  -1  17   1      257.48      258.59      7.48 o 
   0  17   1       66.72       60.72      4.85 o 
   1  17   1     1236.29     1262.60     17.84 o 
   2  17   1       74.95       75.06      4.81 o 
   3  17   1       61.56       63.93      5.24 o 
   4  17   1      171.27      172.30     11.03 o 
   5  17   1        0.10       -1.12      4.37 o 
  -5  18   1        1.51        4.72      7.12 o 
  -4  18   1       38.54       44.77      6.61 o 
  -3  18   1       42.04       43.03     14.00 o 
  -2  18   1     1021.92      925.84     31.39 o 
  -1  18   1       45.68       40.60      5.33 o 
   0  18   1       97.48      106.22      3.87 o 
   1  18   1       43.57       56.15      3.11 o 
   2  18   1       87.98       90.59      6.33 o 
   3  18   1        0.01        0.19      2.48 o 
   4  18   1        1.03       -2.55      3.65 o 
   5  18   1        1.66        1.32      6.04 o 
  -5  19   1        3.93        3.89      6.85 o 
  -4  19   1       81.75       75.91      8.28 o 
  -3  19   1      161.46      149.14      9.47 o 
  -2  19   1      184.65      173.96      6.84 o 
  -1  19   1      126.46      131.09      9.24 o 
   0  19   1      753.34      749.84     12.29 o 
   1  19   1       45.13       46.20      4.27 o 
   2  19   1        9.69        6.85      2.34 o 
   3  19   1       17.91        8.95      3.61 o 
   4  19   1       14.16       17.89      5.18 o 
   5  19   1       51.72       68.23     12.72 o 
  -5  20   1        0.14        6.29      7.58 o 
  -4  20   1       33.17       20.55      5.48 o 
  -3  20   1       41.15       46.72      6.44 o 
  -2  20   1       45.20       46.93      4.22 o 
  -1  20   1      265.23      255.12      7.96 o 
   0  20   1      219.02      216.62      5.84 o 
   1  20   1      122.43      123.98      6.31 o 
   2  20   1       51.82       54.14      4.63 o 
   3  20   1        3.00       -1.46      2.50 o 
   4  20   1        0.40        0.70      4.33 o 
   5  20   1        0.00        2.81      7.41 o 
  -4  21   1        5.61        6.28      4.89 o 
  -3  21   1       17.69       12.85      4.53 o 
  -2  21   1      118.28      119.73      6.13 o 
  -1  21   1      729.64      738.83     15.35 o 
   0  21   1        4.43        5.90      2.14 o 
   1  21   1      146.27      152.26      7.42 o 
   2  21   1        3.45        4.38      2.52 o 
   3  21   1       19.24       14.12      5.56 o 
   4  21   1      121.70      114.97     10.17 o 
  -4  22   1      115.15      124.37     10.52 o 
  -3  22   1        0.63       -0.51      3.36 o 
  -2  22   1       15.79        8.05      3.47 o 
  -1  22   1       77.42       86.44      5.13 o 
   0  22   1       45.70       52.24      4.06 o 
   1  22   1        0.12       -0.42      2.19 o 
   2  22   1       80.25       74.38      5.47 o 
   3  22   1      117.17      118.85      8.78 o 
   4  22   1       89.28       99.42     27.23 o 
  -4  23   1       49.04       48.13      7.59 o 
  -3  23   1        0.83       -1.28      4.06 o 
  -2  23   1      199.65      182.54      7.65 o 
  -1  23   1       57.07       55.77      4.48 o 
   0  23   1      756.78      753.79     20.22 o 
   1  23   1      200.78      213.51      7.92 o 
   2  23   1        4.95        7.14      2.84 o 
   3  23   1        1.58        1.62      3.06 o 
   4  23   1       12.66       10.95      5.22 o 
  -4  24   1       76.37       80.00      9.05 o 
  -3  24   1        0.23        2.19      4.04 o 
  -2  24   1       29.13       22.75      3.80 o 
  -1  24   1     1625.70     1609.01     27.97 o 
   0  24   1      146.37      155.00     19.28 o 
   1  24   1      119.80      112.87      6.19 o 
   2  24   1        9.28        4.16      2.83 o 
   3  24   1      106.17      117.41     10.83 o 
   4  24   1       43.24       42.88      7.31 o 
  -4  25   1        2.77        3.12      6.57 o 
  -3  25   1        7.77        3.19      9.38 o 
  -2  25   1      101.27      101.25      6.35 o 
  -1  25   1        7.08       16.02      3.27 o 
   0  25   1       34.27       45.60      5.77 o 
   1  25   1       48.03       42.66      6.36 o 
   2  25   1       67.58       67.88      7.79 o 
   3  25   1       18.96       17.80      5.23 o 
   4  25   1       10.36       13.00      5.77 o 
  -4  26   1       23.28       31.93      9.78 o 
  -3  26   1       19.95       23.85      5.68 o 
  -2  26   1        1.20       -0.83      2.51 o 
  -1  26   1       25.12       24.53      3.93 o 
   0  26   1      171.00      189.05     10.07 o 
   1  26   1       99.80      107.29      8.16 o 
   2  26   1        2.16        3.21      3.00 o 
   3  26   1        4.53        9.81      5.00 o 
   4  26   1       12.99       11.30      7.78 o 
  -3  27   1        0.32       -3.50      3.55 o 
  -2  27   1        3.26        2.89      3.91 o 
  -1  27   1        0.85        4.10      3.49 o 
   0  27   1      510.36      545.39     24.86 o 
   1  27   1       41.18       44.38      6.10 o 
   2  27   1       20.87       38.30      4.96 o 
   3  27   1       54.37       58.70      8.13 o 
  -3  28   1        2.65       -1.64      4.53 o 
  -2  28   1        0.35        0.53      4.32 o 
  -1  28   1       88.15       93.80      8.03 o 
   0  28   1       25.53       31.17     11.91 o 
   1  28   1        3.81        2.27      6.33 o 
   2  28   1        4.58        5.26      3.29 o 
   3  28   1       26.02       28.75      6.25 o 
  -3  29   1       26.09       23.76      5.48 o 
  -2  29   1        8.47        7.41      4.61 o 
  -1  29   1       47.26       41.66      6.25 o 
   0  29   1       42.40       56.22      6.94 o 
   1  29   1       14.01       20.60      5.24 o 
   2  29   1       20.57       15.09      5.01 o 
   3  29   1        5.48        5.40      4.68 o 
  -3  30   1       23.02       31.81      9.13 o 
  -2  30   1        2.16        6.53      5.87 o 
  -1  30   1        1.21       -3.10      5.06 o 
   0  30   1        0.05        6.91      5.46 o 
   1  30   1      136.90      141.10     16.27 o 
   2  30   1       91.31       81.03      8.44 o 
   3  30   1        4.20        1.44      4.53 o 
  -2  31   1       20.23       10.48      6.50 o 
  -1  31   1        0.52       -0.63      4.13 o 
   0  31   1        0.33        4.28      8.82 o 
   1  31   1        2.40        3.43      6.95 o 
   2  31   1       25.96       20.06      5.63 o 
  -2  32   1        5.88       10.44      7.62 o 
  -1  32   1       17.77       29.96      6.29 o 
   0  32   1      102.33      105.77      9.50 o 
   1  32   1       40.04       43.67      7.22 o 
   2  32   1        0.13       -0.13      4.20 o 
  -1  33   1        7.93       14.94      9.88 o 
   0  33   1        5.10        9.96      5.36 o 
   1  33   1       15.42        5.33      4.62 o 
  -1  34   1       11.75       17.94      5.95 o 
   0  34   1       81.22       83.72      9.18 o 
   1  34   1       48.82       56.35      8.35 o 
  -5   0   2        4.59        6.50      5.63 o 
  -4   0   2      705.92      699.11     14.82 o 
  -3   0   2      466.54      487.91     10.65 o 
  -2   0   2     1497.03     1550.76     28.26 o 
   0   0   2     5460.23     5525.62    119.71 o 
   1   0   2     5779.57     5551.30    122.16 o 
   2   0   2        8.97        4.06      2.40 o 
   3   0   2     1372.68     1277.91     36.39 o 
   4   0   2       87.07       87.77      8.63 o 
   5   0   2       99.93       90.45     10.13 o 
   6   0   2        4.73        3.08      6.40 o 
  -5   1   2        0.52        2.95      5.32 o 
  -4   1   2       55.06       55.29      3.80 o 
  -3   1   2      301.11      326.29      6.38 o 
  -2   1   2       57.66       68.38      2.67 o 
  -1   1   2    11883.79    11221.89    208.12 o 
   0   1   2     2609.83     2692.63     42.13 o 
   1   1   2       86.10       58.74      2.91 o 
   2   1   2      200.16      177.99      6.14 o 
   3   1   2      573.54      590.73     14.77 o 
   4   1   2       61.45       63.14      5.47 o 
   5   1   2        2.02        0.83      6.96 o 
   6   1   2        4.44        4.43      4.44 o 
  -5   2   2       52.25       53.19      6.71 o 
  -4   2   2       39.75       36.63      2.94 o 
  -3   2   2      238.86      263.93      5.66 o 
  -2   2   2       21.67       23.25      1.58 o 
  -1   2   2     1441.33     1558.00     18.90 o 
   0   2   2       51.81       53.25      4.16 o 
   1   2   2     3030.47     2942.08     47.19 o 
   2   2   2       10.49       19.11      2.05 o 
   3   2   2       76.25       79.63      8.76 o 
   4   2   2        2.43        6.27      2.91 o 
   5   2   2        1.63        1.39      2.71 o 
   6   2   2        0.67        7.23      6.13 o 
  -5   3   2       43.65       56.50      6.82 o 
  -4   3   2        0.36        0.13      1.73 o 
  -3   3   2      156.62      144.29      9.04 o 
  -2   3   2     2020.78     2032.48     24.95 o 
  -1   3   2     5536.41     5607.79     56.20 o 
   0   3   2      242.51      258.49      5.89 o 
   1   3   2      432.33      424.83      7.70 o 
   2   3   2     2809.19     2911.67     48.76 o 
   3   3   2       78.97       82.24      7.23 o 
   4   3   2       79.21       74.62      5.84 o 
   5   3   2        1.71       -0.17      3.12 o 
   6   3   2        0.81        0.54      3.82 o 
  -5   4   2       63.36       59.81      7.14 o 
  -4   4   2      161.80      166.10      5.89 o 
  -3   4   2      345.60      335.76      7.08 o 
  -2   4   2       19.11       18.70      1.57 o 
  -1   4   2     4880.16     5042.36     56.40 o 
   0   4   2    14027.74    13862.15    173.27 o 
   1   4   2      164.86      168.46      4.29 o 
   2   4   2      412.45      392.39     16.38 o 
   3   4   2       95.28      103.94      5.62 o 
   4   4   2        1.66       -0.18      1.88 o 
   5   4   2        2.25       -1.77      3.39 o 
   6   4   2        7.79        4.11      4.22 o 
  -6   5   2        0.52        3.93      6.94 o 
  -5   5   2        6.03        7.23      4.23 o 
  -4   5   2      274.59      273.89      8.64 o 
  -3   5   2       18.61       17.62      2.01 o 
  -2   5   2     1016.52     1008.45     13.74 o 
  -1   5   2      175.24      202.58      3.65 o 
   0   5   2       21.07       18.34      1.26 o 
   1   5   2      529.34      502.92      7.76 o 
   2   5   2      301.84      335.10     10.53 o 
   3   5   2      118.32      122.19      5.97 o 
   4   5   2      507.23      493.98     12.37 o 
   5   5   2       99.37      102.53      8.25 o 
   6   5   2       19.86       16.57      5.41 o 
  -6   6   2        1.32       -5.34      6.73 o 
  -5   6   2       49.21       36.92      6.03 o 
  -4   6   2        6.30        3.01      3.05 o 
  -3   6   2      173.23      165.92      4.68 o 
  -2   6   2      216.70      209.45      4.74 o 
  -1   6   2     1240.15     1189.86     14.78 o 
   0   6   2     1018.69     1053.78     14.92 o 
   1   6   2      955.68      956.67     12.85 o 
   2   6   2      120.60       89.49      8.96 o 
   3   6   2      410.57      399.24      9.72 o 
   4   6   2      144.78      145.08      6.62 o 
   5   6   2       73.36       52.42      6.63 o 
   6   6   2        0.14       -2.70      5.84 o 
  -5   7   2        0.37        8.21      4.53 o 
  -4   7   2      101.23       94.44      6.91 o 
  -3   7   2     1341.56     1321.73     21.99 o 
  -2   7   2      701.29      688.84     10.12 o 
  -1   7   2      892.08      918.89     14.46 o 
   0   7   2      158.16      181.45      3.12 o 
   1   7   2     2159.52     2130.24     25.74 o 
   2   7   2     1555.69     1506.19     20.25 o 
   3   7   2       23.12       30.55      3.10 o 
   4   7   2       63.25       67.57      4.83 o 
   5   7   2        3.91        0.61      3.50 o 
  -5   8   2        0.15       -4.52      6.49 o 
  -4   8   2       43.18       44.28      7.75 o 
  -3   8   2       90.62       96.16      4.71 o 
  -2   8   2      830.08      823.91     11.59 o 
  -1   8   2      944.56     1031.25     13.63 o 
   0   8   2      563.47      578.89     17.01 o 
   1   8   2      498.80      509.33      8.09 o 
   2   8   2        4.81       15.16      2.28 o 
   3   8   2      477.23      472.81     10.83 o 
   4   8   2      116.75      120.35     10.83 o 
   5   8   2       10.08        6.44      3.41 o 
  -5   9   2       26.45       23.54      5.76 o 
  -4   9   2        7.70        8.14      3.69 o 
  -3   9   2        8.27        8.89      2.12 o 
  -2   9   2     1483.11     1565.17     17.68 o 
  -1   9   2        5.56        3.91      1.60 o 
   0   9   2     1569.96     1558.80     35.07 o 
   1   9   2     2181.56     2211.56     26.91 o 
   2   9   2        0.85        2.24      1.14 o 
   3   9   2      229.12      257.05     12.85 o 
   4   9   2        1.93        3.43      3.58 o 
   5   9   2        0.63        0.78      3.93 o 
  -5  10   2       42.24       41.99     10.09 o 
  -4  10   2       11.36        8.94      3.64 o 
  -3  10   2      133.49      132.37      7.29 o 
  -2  10   2      662.08      616.00      9.93 o 
  -1  10   2     2218.96     2346.68     33.06 o 
   0  10   2     5135.18     5284.31     59.64 o 
   1  10   2      120.17      117.10      3.40 o 
   2  10   2      116.32      124.87      4.00 o 
   3  10   2        6.88        4.52      2.01 o 
   4  10   2       21.91       12.25      4.07 o 
   5  10   2       56.61       55.03      7.38 o 
  -5  11   2       29.70       34.99      6.26 o 
  -4  11   2       32.32       24.81      4.92 o 
  -3  11   2     1252.86     1213.57     26.90 o 
  -2  11   2        1.21        5.46      1.33 o 
  -1  11   2      243.65      211.79      7.35 o 
   0  11   2      193.61      202.24      5.65 o 
   1  11   2      113.78       99.23      4.37 o 
   2  11   2      272.68      238.19      5.70 o 
   3  11   2       71.80       78.85      4.45 o 
   4  11   2       10.51       14.65      4.46 o 
   5  11   2        4.62       -2.65      3.96 o 
  -5  12   2        4.22        4.37      4.61 o 
  -4  12   2      279.45      277.87     12.23 o 
  -3  12   2      144.84      141.72     10.91 o 
  -2  12   2      129.01      141.67      4.12 o 
  -1  12   2       16.62       16.61      2.08 o 
   0  12   2        0.05        1.56      0.96 o 
   1  12   2      594.92      664.18     10.40 o 
   2  12   2      164.32      182.83      4.95 o 
   3  12   2       93.89      101.52      7.27 o 
   4  12   2       35.85       36.43      5.91 o 
   5  12   2       15.38        7.69      5.02 o 
  -5  13   2       22.29       28.89      6.25 o 
  -4  13   2        2.29        0.09      3.40 o 
  -3  13   2      480.48      507.75     15.48 o 
  -2  13   2       37.21       31.59      2.89 o 
  -1  13   2     3064.50     3036.05     42.63 o 
   0  13   2     1915.87     1958.20     24.48 o 
   1  13   2      112.29      129.92      3.84 o 
   2  13   2      376.04      390.56      7.85 o 
   3  13   2       18.14       14.40      3.09 o 
   4  13   2      210.57      223.45     15.92 o 
   5  13   2        6.54       -3.46      4.04 o 
  -5  14   2        0.69        1.18      4.60 o 
  -4  14   2      304.27      309.15     13.04 o 
  -3  14   2      930.85      827.00     48.69 o 
  -2  14   2       94.38       98.93      4.63 o 
  -1  14   2      180.01      182.07      5.71 o 
   0  14   2        3.46        4.51      1.29 o 
   1  14   2      968.95      897.33     13.36 o 
   2  14   2      156.18      179.52      5.89 o 
   3  14   2        3.42        1.45      2.33 o 
   4  14   2        4.86        3.92      3.64 o 
   5  14   2        0.03       -2.27      4.31 o 
  -5  15   2        5.59       -4.58      5.10 o 
  -4  15   2       58.59       76.81      7.81 o 
  -3  15   2      228.64      233.23     10.42 o 
  -2  15   2      364.18      360.41      9.08 o 
  -1  15   2     2101.62     2118.30     39.24 o 
   0  15   2     3139.05     3179.79     38.18 o 
   1  15   2       10.89        4.97      1.37 o 
   2  15   2      210.08      222.30      5.75 o 
   3  15   2       43.57       47.63      4.74 o 
   4  15   2      113.16      138.98      9.76 o 
   5  15   2        0.53       -0.24      4.37 o 
  -5  16   2        0.43        3.37      5.72 o 
  -4  16   2       19.12       11.13      4.50 o 
  -3  16   2      124.18      114.86     19.05 o 
  -2  16   2      347.10      346.03     12.49 o 
  -1  16   2      124.09      117.72      6.33 o 
   0  16   2        7.67        7.60      1.72 o 
   1  16   2       51.20       62.37      3.86 o 
   2  16   2       24.76       19.88      2.98 o 
   3  16   2        0.51       -0.56      2.15 o 
   4  16   2       14.85        4.98      4.41 o 
   5  16   2        0.52       -2.93      4.43 o 
  -5  17   2        0.01       -1.92      4.66 o 
  -4  17   2       15.74       10.69      4.62 o 
  -3  17   2       13.44       10.66      5.94 o 
  -2  17   2       94.19       92.83      6.64 o 
  -1  17   2      504.65      492.41     13.86 o 
   0  17   2       71.48       83.84      3.49 o 
   1  17   2       60.46       57.21      3.51 o 
   2  17   2      313.65      305.02      9.10 o 
   3  17   2      125.81      124.07     12.42 o 
   4  17   2        0.17       -3.50      3.50 o 
   5  17   2        9.41        1.93      6.62 o 
  -5  18   2        0.10        7.01      7.12 o 
  -4  18   2       86.12       98.28     12.41 o 
  -3  18   2      222.78      218.88     10.66 o 
  -2  18   2      401.39      380.37     10.01 o 
  -1  18   2      498.24      533.18     11.81 o 
   0  18   2       70.94       75.06      3.42 o 
   1  18   2      653.39      645.69     11.21 o 
   2  18   2      230.63      232.71      8.01 o 
   3  18   2        0.15       -1.52      2.32 o 
   4  18   2        2.12        0.80      3.99 o 
   5  18   2        0.96        0.97      7.01 o 
  -5  19   2        0.49        6.06      7.03 o 
  -4  19   2        4.09        0.90      4.32 o 
  -3  19   2        0.57       -2.96      4.25 o 
  -2  19   2     1324.01     1257.48     25.21 o 
  -1  19   2      186.10      190.01      6.68 o 
   0  19   2      300.94      296.53      7.70 o 
   1  19   2       54.16       60.73      5.39 o 
   2  19   2       66.27       56.98      4.66 o 
   3  19   2       80.27      102.25      6.53 o 
   4  19   2       37.34       36.86      6.54 o 
   5  19   2        0.88       -2.00      6.51 o 
  -4  20   2        0.80        0.49      4.30 o 
  -3  20   2        2.70        0.71      3.31 o 
  -2  20   2       32.94       33.28      3.98 o 
  -1  20   2      334.43      310.37      8.94 o 
   0  20   2      144.35      140.71      5.70 o 
   1  20   2       21.59       22.48      3.16 o 
   2  20   2       16.46        7.58      2.72 o 
   3  20   2      244.11      211.72      8.88 o 
   4  20   2       16.99       21.40      5.94 o 
  -4  21   2       50.31       56.24      7.82 o 
  -3  21   2      182.10      190.72     10.72 o 
  -2  21   2      113.76      119.15      8.01 o 
  -1  21   2       95.16       91.86      7.60 o 
   0  21   2        0.67        1.81      1.79 o 
   1  21   2      824.51      862.99     17.21 o 
   2  21   2      164.84      176.41      7.42 o 
   3  21   2        9.96        6.30      3.11 o 
   4  21   2        8.43        8.65      4.82 o 
  -4  22   2       47.80       52.10     14.31 o 
  -3  22   2        0.33        3.35      4.96 o 
  -2  22   2       28.43       27.65      4.93 o 
  -1  22   2       37.51       34.37      3.79 o 
   0  22   2       76.90       85.06      4.99 o 
   1  22   2       10.76        8.86      2.71 o 
   2  22   2       34.57       47.27      9.29 o 
   3  22   2        3.41        2.36      2.99 o 
   4  22   2        4.67       -0.57      4.55 o 
  -4  23   2        0.23       -3.35      3.93 o 
  -3  23   2        0.42        4.72      3.98 o 
  -2  23   2       14.11       27.80      4.76 o 
  -1  23   2        4.29        8.00      2.57 o 
   0  23   2      168.06      179.20      7.00 o 
   1  23   2      401.10      389.54     16.22 o 
   2  23   2       22.96       15.39      3.26 o 
   3  23   2        0.85       -0.84      2.87 o 
   4  23   2        9.09        4.90      4.64 o 
  -4  24   2        8.18       12.42      5.08 o 
  -3  24   2        1.21        4.13      3.99 o 
  -2  24   2       13.96       21.18      4.74 o 
  -1  24   2        0.03       -1.80      2.18 o 
   0  24   2      478.14      488.77     15.76 o 
   1  24   2       23.63       22.43      5.87 o 
   2  24   2       26.88       28.69      8.96 o 
   3  24   2        9.03        2.92      3.23 o 
   4  24   2        0.13        5.84      4.64 o 
  -4  25   2       15.30       21.64      8.55 o 
  -3  25   2      220.02      207.04     11.74 o 
  -2  25   2       85.85      102.40      8.21 o 
  -1  25   2      103.97      102.30      6.05 o 
   0  25   2       63.92       62.41      6.41 o 
   1  25   2      190.50      190.56     10.10 o 
   2  25   2      106.59      100.01      6.53 o 
   3  25   2        9.79        3.14      3.55 o 
   4  25   2        6.65        8.75      7.82 o 
  -4  26   2        1.76        0.72      5.71 o 
  -3  26   2        0.60        2.97      4.17 o 
  -2  26   2        2.60        5.09      6.58 o 
  -1  26   2       18.15       19.24      3.58 o 
   0  26   2      142.64      142.88     14.74 o 
   1  26   2        3.77        0.58      3.09 o 
   2  26   2       21.81       30.69      4.47 o 
   3  26   2        4.30        1.00      3.20 o 
   4  26   2        1.80       -2.17      6.99 o 
  -3  27   2        3.45        0.63      4.00 o 
  -2  27   2       54.15       59.59      7.01 o 
  -1  27   2      289.62      269.39      9.66 o 
   0  27   2        1.08        7.90      3.73 o 
   1  27   2        4.88        0.42      3.45 o 
   2  27   2        3.84       -2.22      2.72 o 
   3  27   2       12.58        8.49      3.94 o 
  -3  28   2        7.00        8.29      5.12 o 
  -2  28   2       46.60       52.93     15.75 o 
  -1  28   2        0.17        4.70      3.74 o 
   0  28   2       38.11       50.85      6.49 o 
   1  28   2      116.92      118.38      8.94 o 
   2  28   2       10.41        9.68      4.62 o 
   3  28   2       51.87       49.40      6.32 o 
  -3  29   2        1.90        0.20      4.18 o 
  -2  29   2        0.62       -1.94      4.15 o 
  -1  29   2       36.31       38.95      5.93 o 
   0  29   2        3.99        7.27      4.14 o 
   1  29   2       26.25       25.39      5.34 o 
   2  29   2       13.36       15.63      5.00 o 
   3  29   2        3.33        3.26      4.12 o 
  -3  30   2       30.98       11.32      7.12 o 
  -2  30   2        4.15        2.32      4.38 o 
  -1  30   2        2.15        3.74      3.96 o 
   0  30   2        0.40       -0.18      3.71 o 
   1  30   2       21.25       19.33      5.67 o 
   2  30   2        6.51        8.80      5.67 o 
   3  30   2        7.91        9.52      8.53 o 
  -2  31   2        0.07       -4.17      5.40 o 
  -1  31   2       50.37       48.03     10.30 o 
   0  31   2       10.77       12.19      4.90 o 
   1  31   2        0.03        1.00      3.87 o 
   2  31   2        0.06       -0.56      4.08 o 
  -2  32   2       35.27       29.51      8.79 o 
  -1  32   2        0.40        6.24      6.02 o 
   0  32   2        2.95        6.61      4.32 o 
   1  32   2        5.78        6.57      6.42 o 
   2  32   2       10.47       11.50      5.28 o 
  -1  33   2       39.38       54.04     11.16 o 
   0  33   2        3.59        2.05      6.29 o 
   1  33   2        0.86        5.33      7.64 o 
  -1  34   2        6.32       -6.11      6.11 o 
   0  34   2        0.79       -4.37      4.37 o 
   1  34   2       14.30       17.40      6.76 o 
  -5   1   3        6.30        7.60      4.06 o 
  -4   1   3      184.39      183.27      6.25 o 
  -3   1   3        1.13        4.12      1.27 o 
  -2   1   3       62.55       57.25      1.94 o 
  -1   1   3      366.89      356.33      5.98 o 
   0   1   3     4731.33     4974.17     49.79 o 
   1   1   3     2567.96     2531.13     41.55 o 
   2   1   3      291.35      291.34      8.51 o 
   3   1   3      263.84      293.83      9.86 o 
   4   1   3        2.40        1.46      2.68 o 
   5   1   3        2.48        3.31      3.30 o 
   6   1   3        0.03       -1.38      5.56 o 
  -5   2   3       66.94       80.27     11.43 o 
  -4   2   3        2.19        4.09      3.39 o 
  -3   2   3     1202.54     1206.40     14.38 o 
  -2   2   3     3503.73     3502.91     33.61 o 
  -1   2   3      839.08      875.26     11.78 o 
   0   2   3      416.89      404.55      5.41 o 
   1   2   3     2667.81     2596.54     42.63 o 
   2   2   3       12.83        6.59      1.80 o 
   3   2   3       18.40       21.00      3.32 o 
   4   2   3       38.72       29.79      5.27 o 
   5   2   3       77.70       72.84      6.71 o 
   6   2   3       14.58       12.64      5.91 o 
  -5   3   3      147.19      126.56      9.18 o 
  -4   3   3       18.68       11.59      2.98 o 
  -3   3   3       99.24       86.43      4.82 o 
  -2   3   3      482.97      529.68      7.80 o 
  -1   3   3      217.11      195.93      3.87 o 
   0   3   3     9218.73     9178.40    101.90 o 
   1   3   3      226.76      235.05      5.51 o 
   2   3   3      422.76      410.96     10.59 o 
   3   3   3      154.57      160.94      8.83 o 
   4   3   3      288.72      314.15     11.54 o 
   5   3   3       56.03       42.82      5.83 o 
   6   3   3        2.34       12.61      6.44 o 
  -6   4   3        2.67        5.23      7.47 o 
  -5   4   3       15.64       10.27      4.54 o 
  -4   4   3       24.43       27.54      3.74 o 
  -3   4   3      243.33      275.94      5.88 o 
  -2   4   3      552.53      559.39      8.10 o 
  -1   4   3     3312.07     3366.85     34.82 o 
   0   4   3     6063.36     5953.80     93.59 o 
   1   4   3      466.59      503.33      9.17 o 
   2   4   3       21.91       23.03      2.72 o 
   3   4   3      171.10      177.29      7.68 o 
   4   4   3      350.45      370.66     15.36 o 
   5   4   3       20.81       20.18      4.86 o 
  -5   5   3        4.80        2.13      3.97 o 
  -4   5   3      214.73      207.01      7.97 o 
  -3   5   3        1.49        1.56      1.20 o 
  -2   5   3      594.08      635.89     12.12 o 
  -1   5   3     3048.76     3069.00     32.00 o 
   0   5   3      226.24      216.77      4.65 o 
   1   5   3       13.87        7.24      1.33 o 
   2   5   3      196.57      163.71      6.90 o 
   3   5   3        2.33        0.59      1.87 o 
   4   5   3        3.73        6.09      3.03 o 
   5   5   3       37.66       38.80      6.08 o 
  -5   6   3        3.69        5.62      4.20 o 
  -4   6   3        7.00        7.69      2.38 o 
  -3   6   3       85.24       85.50      5.67 o 
  -2   6   3       22.38       16.33      1.53 o 
  -1   6   3        5.32       12.32      1.03 o 
   0   6   3     3137.95     2975.59     69.43 o 
   1   6   3     1386.64     1409.26     18.19 o 
   2   6   3      163.98      153.24      5.08 o 
   3   6   3       14.83        8.76      2.08 o 
   4   6   3       42.37       50.12      5.54 o 
   5   6   3       29.42       25.57      5.42 o 
  -5   7   3        7.42        5.56      4.43 o 
  -4   7   3      134.59      133.03      6.77 o 
  -3   7   3        2.20        1.14      2.14 o 
  -2   7   3       64.78       68.07      2.69 o 
  -1   7   3       88.19       74.44      2.07 o 
   0   7   3      233.42      232.87      3.90 o 
   1   7   3      356.93      361.81      6.56 o 
   2   7   3      716.82      802.13     12.72 o 
   3   7   3      172.13      155.81      6.07 o 
   4   7   3       12.52       16.18      3.22 o 
   5   7   3       44.61       42.63     11.88 o 
  -5   8   3        4.67        1.48      3.89 o 
  -4   8   3        0.49        2.58      2.62 o 
  -3   8   3      189.30      184.59      8.80 o 
  -2   8   3     1657.61     1706.91     21.60 o 
  -1   8   3     3606.86     3816.34     39.57 o 
   0   8   3      971.15      922.13     11.00 o 
   1   8   3       57.85       78.17      2.55 o 
   2   8   3      316.22      324.88      8.88 o 
   3   8   3       64.20       65.75      6.00 o 
   4   8   3       61.85       68.96      5.17 o 
   5   8   3        3.90        5.45      4.15 o 
  -5   9   3       20.43       22.89      5.56 o 
  -4   9   3       21.51       16.68      4.01 o 
  -3   9   3      820.37      820.27     15.74 o 
  -2   9   3     2134.50     2171.62     27.24 o 
  -1   9   3      639.00      605.44      7.70 o 
   0   9   3     1329.14     1466.98     18.24 o 
   1   9   3      116.01      118.18      5.92 o 
   2   9   3      158.51      145.00      4.47 o 
   3   9   3      188.39      177.01      9.34 o 
   4   9   3       86.30       84.51      7.19 o 
   5   9   3        0.02        4.04      4.07 o 
  -5  10   3       44.27       40.07      8.26 o 
  -4  10   3       45.80       40.69      5.56 o 
  -3  10   3      306.96      295.46      8.29 o 
  -2  10   3       87.42       84.56      3.18 o 
  -1  10   3     4347.94     4485.83     59.94 o 
   0  10   3     2090.67     1972.76     24.06 o 
   1  10   3      303.30      356.43      6.78 o 
   2  10   3        2.69        2.05      1.24 o 
   3  10   3        0.54        0.59      1.79 o 
   4  10   3      185.06      206.02     10.77 o 
   5  10   3       22.85       11.98      4.91 o 
  -5  11   3        3.84       -0.51      3.93 o 
  -4  11   3        0.07       -3.98      3.98 o 
  -3  11   3        1.91       -1.48      1.79 o 
  -2  11   3      250.24      245.56      5.54 o 
  -1  11   3     1562.12     1727.95     30.31 o 
   0  11   3      693.00      643.65      9.65 o 
   1  11   3     2063.35     2087.90     26.22 o 
   2  11   3       61.70       64.91      3.25 o 
   3  11   3       10.31       15.64      2.67 o 
   4  11   3       45.49       48.19      6.53 o 
   5  11   3        0.28       -3.13      9.79 o 
  -5  12   3       11.77        7.77      5.27 o 
  -4  12   3      159.63      174.11      9.89 o 
  -3  12   3      412.56      427.09     13.81 o 
  -2  12   3      246.10      248.83      5.70 o 
  -1  12   3        0.03        0.49      2.54 o 
   0  12   3     1175.47     1327.30     17.44 o 
   1  12   3       48.34       27.47      2.11 o 
   2  12   3      555.01      558.82     13.46 o 
   3  12   3        2.57       -1.24      1.63 o 
   4  12   3        0.54        1.06      3.56 o 
   5  12   3        9.53        6.23      4.83 o 
  -5  13   3       16.37       18.97      5.88 o 
  -4  13   3      105.89      120.05      8.59 o 
  -3  13   3       46.99       42.45      5.19 o 
  -2  13   3        8.88        8.75      2.70 o 
  -1  13   3       13.57       13.41      1.94 o 
   0  13   3      493.56      500.86      9.18 o 
   1  13   3      329.01      321.48      6.68 o 
   2  13   3      135.41      123.55      4.43 o 
   3  13   3       99.29       93.74      9.71 o 
   4  13   3        1.13       -2.99      3.28 o 
   5  13   3        3.47       -0.08      3.94 o 
  -5  14   3        1.82        1.12      5.62 o 
  -4  14   3        9.13        7.99      4.31 o 
  -3  14   3       40.94       40.10      5.28 o 
  -2  14   3        0.53       -1.69      2.05 o 
  -1  14   3      692.70      739.91     16.27 o 
   0  14   3        1.57       -1.03      1.03 o 
   1  14   3      102.77      118.44      3.94 o 
   2  14   3        1.17        1.10      1.35 o 
   3  14   3       11.65       10.07      3.01 o 
   4  14   3       37.87       37.01      6.11 o 
   5  14   3        0.28       -3.01      3.01 o 
  -5  15   3       12.59       15.32      5.60 o 
  -4  15   3        6.98        5.91      4.03 o 
  -3  15   3        0.76        0.96      3.13 o 
  -2  15   3      421.13      426.22     13.25 o 
  -1  15   3       86.00       88.25      4.19 o 
   0  15   3     1277.10     1280.76     17.62 o 
   1  15   3      272.78      254.19      6.04 o 
   2  15   3      113.55      107.36      4.22 o 
   3  15   3       86.33       84.26      8.22 o 
   4  15   3        3.13        7.35      6.71 o 
   5  15   3        8.14       15.66      4.59 o 
  -5  16   3        0.42        0.87      5.02 o 
  -4  16   3       30.33       35.45      6.20 o 
  -3  16   3      300.26      286.20     11.73 o 
  -2  16   3       89.25       92.75      8.52 o 
  -1  16   3       46.85       43.64      3.31 o 
   0  16   3       44.63       54.64      2.88 o 
   1  16   3        1.06        1.29      1.30 o 
   2  16   3      425.16      411.27      8.74 o 
   3  16   3       12.27       12.81      3.45 o 
   4  16   3        6.23        1.79      6.63 o 
   5  16   3       19.61       16.34      5.10 o 
  -5  17   3        5.26        3.65      6.22 o 
  -4  17   3        0.02        2.00      3.89 o 
  -3  17   3       29.27       30.62      8.29 o 
  -2  17   3       12.39       13.97      5.43 o 
  -1  17   3       26.69       31.40      3.07 o 
   0  17   3     1219.86     1242.92     17.65 o 
   1  17   3      495.13      486.10      9.29 o 
   2  17   3       21.86       20.76      3.26 o 
   3  17   3       60.48       53.63      5.23 o 
   4  17   3        6.23        7.03      4.63 o 
   5  17   3        5.18        1.60      7.03 o 
  -5  18   3        4.87        9.91      7.03 o 
  -4  18   3       10.09        3.71      6.55 o 
  -3  18   3        0.36        0.66      3.76 o 
  -2  18   3       48.03       37.99      4.97 o 
  -1  18   3      304.23      292.57      8.28 o 
   0  18   3        0.61        2.01      1.73 o 
   1  18   3       13.37       10.24      1.90 o 
   2  18   3       45.67       52.08      4.49 o 
   3  18   3       73.09       73.57      6.40 o 
   4  18   3      151.18      167.26     11.42 o 
   5  18   3        0.18        3.98      7.40 o 
  -5  19   3        1.59        2.46      6.90 o 
  -4  19   3        8.33        8.99      4.80 o 
  -3  19   3        0.95        3.12      3.43 o 
  -2  19   3       27.65       24.77      4.46 o 
  -1  19   3      329.98      340.22      9.29 o 
   0  19   3       17.66       19.85      2.72 o 
   1  19   3      200.84      193.78      5.71 o 
   2  19   3        0.97        2.06      2.35 o 
   3  19   3       21.57       27.27      4.30 o 
   4  19   3       44.06       52.81      7.80 o 
   5  19   3        2.73        2.94      7.49 o 
  -4  20   3       41.73       62.93      7.89 o 
  -3  20   3      104.99      112.47      9.08 o 
  -2  20   3       86.73       76.66      6.72 o 
  -1  20   3      501.40      493.94     23.03 o 
   0  20   3       18.95       19.81      2.96 o 
   1  20   3        3.78        1.80      3.16 o 
   2  20   3      253.55      227.44      9.29 o 
   3  20   3       79.22       93.54      6.66 o 
   4  20   3        3.26        4.00      5.66 o 
  -4  21   3       55.44       55.16      7.64 o 
  -3  21   3        8.81        2.66      3.72 o 
  -2  21   3       55.59       50.59      6.44 o 
  -1  21   3        2.58        2.18      1.91 o 
   0  21   3       10.91       12.24      2.86 o 
   1  21   3      187.42      190.16      7.13 o 
   2  21   3       42.23       44.87      4.65 o 
   3  21   3        0.15        3.13      2.86 o 
   4  21   3       20.39       16.36      5.73 o 
  -4  22   3        8.63       12.87      5.35 o 
  -3  22   3        3.23        3.94      5.45 o 
  -2  22   3       12.21        5.05      3.29 o 
  -1  22   3       20.43       29.53      8.26 o 
   0  22   3      474.66      469.98     11.74 o 
   1  22   3      128.53      124.50      7.00 o 
   2  22   3        8.68       10.15      3.22 o 
   3  22   3        0.00        3.76      3.34 o 
   4  22   3       14.40       10.39      5.89 o 
  -4  23   3       71.05       72.15      8.61 o 
  -3  23   3       40.63       39.51      6.54 o 
  -2  23   3      331.94      313.03     12.72 o 
  -1  23   3        2.01        4.57      2.35 o 
   0  23   3        1.41        1.54      2.18 o 
   1  23   3        1.21        0.75      2.75 o 
   2  23   3      106.00       98.60      9.38 o 
   3  23   3       24.18       27.40      4.78 o 
   4  23   3        0.60        0.52      4.13 o 
  -4  24   3        3.03        0.44      6.00 o 
  -3  24   3       24.56       23.46      5.41 o 
  -2  24   3        0.23        0.28      2.99 o 
  -1  24   3        0.80       -0.33      2.18 o 
   0  24   3      216.53      222.33      9.24 o 
   1  24   3        9.40       12.53      3.92 o 
   2  24   3       43.82       34.33      4.67 o 
   3  24   3       21.32       30.37      4.83 o 
   4  24   3        0.11       -1.34      4.40 o 
  -4  25   3        1.45        2.00      6.00 o 
  -3  25   3        0.73        0.79      3.87 o 
  -2  25   3       56.41       53.19      6.48 o 
  -1  25   3       11.20       10.48      3.09 o 
   0  25   3       72.31       69.65      6.56 o 
   1  25   3        1.05        2.04      5.78 o 
   2  25   3        0.05       -2.52      2.52 o 
   3  25   3       11.05        8.16      3.73 o 
   4  25   3        9.96       11.30      5.84 o 
  -3  26   3       19.98       26.83      6.31 o 
  -2  26   3       48.04       52.52      7.07 o 
  -1  26   3       60.56       68.10      7.00 o 
   0  26   3        2.02        5.65      3.34 o 
   1  26   3        0.84        1.25      3.34 o 
   2  26   3       20.43       18.37      5.18 o 
   3  26   3        3.86        4.47      3.67 o 
  -3  27   3       52.19       52.91     11.57 o 
  -2  27   3        0.11       -1.76      3.79 o 
  -1  27   3        2.37        2.05      3.40 o 
   0  27   3       12.36       11.80      8.52 o 
   1  27   3       28.72       25.74      5.11 o 
   2  27   3       61.20       53.09      7.21 o 
   3  27   3       28.55       28.86      5.28 o 
  -3  28   3        0.11        6.28      4.29 o 
  -2  28   3       38.31       40.74      6.61 o 
  -1  28   3      170.15      169.34     10.35 o 
   0  28   3       16.47       15.18      4.57 o 
   1  28   3        0.47        3.57      3.56 o 
   2  28   3        0.45       -2.21      3.38 o 
   3  28   3        0.06       -2.40      3.64 o 
  -3  29   3        5.21        4.02      6.24 o 
  -2  29   3       34.65       35.33      6.58 o 
  -1  29   3        3.75       -4.24      4.62 o 
   0  29   3       24.81       30.24      5.74 o 
   1  29   3        0.89       -1.56      3.69 o 
   2  29   3        4.33       -1.21      3.82 o 
   3  29   3       14.99       17.57      6.02 o 
  -2  30   3       30.84       43.14      7.06 o 
  -1  30   3        1.98       -1.39      4.88 o 
   0  30   3        5.53        6.80      6.34 o 
   1  30   3       41.31       48.21      6.85 o 
   2  30   3       41.09       42.49      7.13 o 
  -2  31   3       33.26       27.51      8.60 o 
  -1  31   3       70.84       55.09     11.27 o 
   0  31   3       58.64       65.01      7.62 o 
   1  31   3        9.94        7.86      9.10 o 
   2  31   3        0.56        6.31      7.05 o 
  -2  32   3        0.50       -5.65      5.65 o 
  -1  32   3       20.16       21.89      8.20 o 
   0  32   3        1.69        3.81      5.93 o 
   1  32   3        0.78       -0.89      4.22 o 
   2  32   3       16.38       13.71      5.77 o 
  -1  33   3       79.30      101.26     14.08 o 
   0  33   3       40.72       37.68      7.11 o 
   1  33   3       25.46       28.03      6.33 o 
   0  34   3        0.64       -5.62      6.61 o 
  -5   0   4       25.19       33.89      8.07 o 
  -4   0   4       45.17       46.43      7.95 o 
  -2   0   4      217.34      220.17      6.45 o 
  -1   0   4     2861.39     2768.19     46.44 o 
   0   0   4       97.69       86.16      3.57 o 
   1   0   4      622.19      647.21     19.29 o 
   2   0   4     2452.72     2444.40     60.17 o 
   3   0   4      329.96      369.60     16.42 o 
   4   0   4      133.54      139.62     11.43 o 
   5   0   4       23.44       26.13      7.27 o 
  -5   1   4       92.67       94.28     10.41 o 
  -4   1   4       10.70        5.94      2.92 o 
  -3   1   4      854.49      903.28     14.64 o 
  -2   1   4        0.18        0.95      0.84 o 
  -1   1   4      108.52      113.06      4.36 o 
   0   1   4     4260.60     4277.04     43.54 o 
   1   1   4     1363.93     1411.48     25.34 o 
   2   1   4      151.15      151.46      6.10 o 
   3   1   4        0.02       -0.82      2.11 o 
   4   1   4        9.33       13.65      3.64 o 
   5   1   4        7.69        9.72      4.13 o 
  -5   2   4        0.03        3.81      3.87 o 
  -4   2   4      109.61      101.10      7.55 o 
  -3   2   4       91.68       95.05      4.07 o 
  -2   2   4      322.94      338.94      5.86 o 
  -1   2   4      221.55      221.34      3.96 o 
   0   2   4      458.75      478.59      6.55 o 
   1   2   4     2758.63     2745.10     83.42 o 
   2   2   4      268.40      226.91      7.65 o 
   3   2   4       29.44       37.84      7.12 o 
   4   2   4        7.79       10.92      3.49 o 
   5   2   4       28.87       31.85     10.52 o 
  -5   3   4        2.03       -3.84      4.57 o 
  -4   3   4       15.83       18.44      3.51 o 
  -3   3   4       39.72       39.58      3.33 o 
  -2   3   4      159.35      151.17      3.70 o 
  -1   3   4       46.42       55.24      1.95 o 
   0   3   4      682.46      702.40      8.84 o 
   1   3   4      227.80      230.81      5.72 o 
   2   3   4      980.06      977.25     20.14 o 
   3   3   4       49.70       53.25      5.99 o 
   4   3   4       18.40       20.40      4.15 o 
   5   3   4       11.36        7.81      3.96 o 
  -5   4   4       55.92       57.26     10.70 o 
  -4   4   4      163.48      160.85      7.43 o 
  -3   4   4      176.35      187.46      4.78 o 
  -2   4   4     1698.07     1734.82     20.11 o 
  -1   4   4       41.17       53.46      2.80 o 
   0   4   4      781.05      774.50     12.49 o 
   1   4   4      767.26      726.02     16.21 o 
   2   4   4      103.19       99.86      5.02 o 
   3   4   4      511.24      485.28     13.65 o 
   4   4   4       65.84       65.00      9.09 o 
   5   4   4        8.97       10.48      3.37 o 
  -5   5   4        0.06       -3.28      7.56 o 
  -4   5   4        9.12        8.59      2.92 o 
  -3   5   4       19.03       17.32      2.46 o 
  -2   5   4      813.04      858.28     11.42 o 
  -1   5   4      998.75     1016.08     12.27 o 
   0   5   4     3384.55     3279.66     64.30 o 
   1   5   4       11.26       15.72      1.86 o 
   2   5   4        4.74        2.07      1.59 o 
   3   5   4        8.65        9.24      2.98 o 
   4   5   4       77.36       72.56      8.15 o 
   5   5   4       24.57       17.52      3.86 o 
  -5   6   4       55.13       43.04      7.11 o 
  -4   6   4       37.38       29.67      3.92 o 
  -3   6   4       76.43       76.09      3.87 o 
  -2   6   4        1.32        3.08      1.09 o 
  -1   6   4     2099.84     2250.53     24.68 o 
   0   6   4     5174.86     5165.94     61.67 o 
   1   6   4     1602.41     1537.99     22.93 o 
   2   6   4       77.39       69.28      5.35 o 
   3   6   4      447.60      423.07     12.56 o 
   4   6   4       29.02       28.90      3.91 o 
   5   6   4       49.09       44.74      6.53 o 
  -5   7   4       25.41       25.65      6.73 o 
  -4   7   4       94.98      102.12      6.20 o 
  -3   7   4       35.57       38.30      3.07 o 
  -2   7   4      970.95      910.73     11.98 o 
  -1   7   4     1467.59     1626.09     18.44 o 
   0   7   4      933.04     1000.66     13.28 o 
   1   7   4       65.96       65.51      3.97 o 
   2   7   4     2425.11     2407.32     42.35 o 
   3   7   4       16.23        9.13      2.48 o 
   4   7   4       61.97       67.89      5.21 o 
   5   7   4       13.02        7.17      4.56 o 
  -5   8   4        6.37       -2.82      4.14 o 
  -4   8   4      199.10      217.27     10.91 o 
  -3   8   4       24.89       30.71      2.87 o 
  -2   8   4      106.58      101.86      3.84 o 
  -1   8   4     1288.01     1490.92     17.18 o 
   0   8   4      101.18       88.80      2.46 o 
   1   8   4     3396.25     3306.27     34.97 o 
   2   8   4       48.13       46.38      3.36 o 
   3   8   4       80.67      100.06      5.32 o 
   4   8   4        4.66        8.38      2.86 o 
   5   8   4       10.82       10.44      4.57 o 
  -5   9   4       30.87       24.53      6.26 o 
  -4   9   4       68.86       74.22     14.30 o 
  -3   9   4      129.08      124.27      4.91 o 
  -2   9   4     1290.48     1307.44     18.81 o 
  -1   9   4     1912.25     2003.38     20.14 o 
   0   9   4      265.38      248.80      4.49 o 
   1   9   4       39.56       39.62      1.84 o 
   2   9   4      629.86      672.57     11.65 o 
   3   9   4        2.75        5.30      2.26 o 
   4   9   4       27.49       26.11      3.83 o 
   5   9   4       26.04       28.38      5.95 o 
  -5  10   4        4.19        7.46      4.96 o 
  -4  10   4       39.58       45.20     11.60 o 
  -3  10   4       69.33       70.39      4.01 o 
  -2  10   4       51.17       51.81      4.69 o 
  -1  10   4        4.85        2.44      0.79 o 
   0  10   4       58.40       66.19      2.43 o 
   1  10   4      659.98      652.19      8.96 o 
   2  10   4       83.06       88.40      4.01 o 
   3  10   4      402.71      430.12     10.97 o 
   4  10   4        0.46       -0.94      3.15 o 
   5  10   4        3.39        3.70      4.27 o 
  -5  11   4       15.56       12.26      5.62 o 
  -4  11   4        1.89        1.98      3.45 o 
  -3  11   4       11.55        8.51      2.22 o 
  -2  11   4      692.94      715.72     13.39 o 
  -1  11   4       31.06       36.26      1.59 o 
   0  11   4      253.81      268.61      4.89 o 
   1  11   4      217.12      226.56      4.41 o 
   2  11   4        1.33       -1.11      1.11 o 
   3  11   4        8.64        9.75      2.61 o 
   4  11   4      107.46      102.45     13.07 o 
   5  11   4        7.62       10.08      4.79 o 
  -5  12   4        3.83        6.41      5.16 o 
  -4  12   4       73.33       78.98      6.11 o 
  -3  12   4       11.19       14.47      2.41 o 
  -2  12   4       34.22       34.65      3.41 o 
  -1  12   4       42.06       47.58      3.23 o 
   0  12   4      683.28      659.73      9.15 o 
   1  12   4      810.36      777.94     12.25 o 
   2  12   4      270.54      263.05      6.05 o 
   3  12   4       33.22       17.00      2.67 o 
   4  12   4        4.01        8.47      5.99 o 
   5  12   4        9.66       12.99      4.89 o 
  -5  13   4       25.22       21.12      6.36 o 
  -4  13   4      105.56      119.15      8.47 o 
  -3  13   4        9.18        7.55      2.72 o 
  -2  13   4        1.89        4.21      1.66 o 
  -1  13   4      618.42      582.71     10.08 o 
   0  13   4      139.11      121.12      3.30 o 
   1  13   4      560.07      576.57     10.08 o 
   2  13   4       30.51       35.96      4.38 o 
   3  13   4        0.66        1.07      1.91 o 
   4  13   4        6.39        5.42      4.28 o 
   5  13   4        5.38        3.63      4.56 o 
  -5  14   4        9.63       15.83      7.84 o 
  -4  14   4       82.84       82.26      6.43 o 
  -3  14   4      397.40      386.59     11.28 o 
  -2  14   4      611.49      562.37     15.63 o 
  -1  14   4      972.71      941.00     14.49 o 
   0  14   4      475.62      516.33     20.87 o 
   1  14   4       84.95       85.79      4.23 o 
   2  14   4      282.41      280.20      8.09 o 
   3  14   4      358.53      391.61     16.09 o 
   4  14   4       62.75       73.95      8.10 o 
   5  14   4        0.73        7.61      4.76 o 
  -5  15   4        0.01       -3.30      5.14 o 
  -4  15   4       59.00       57.99      6.51 o 
  -3  15   4      315.44      339.18     12.71 o 
  -2  15   4       17.05        9.20      3.11 o 
  -1  15   4       14.37        9.55      1.77 o 
   0  15   4     1067.06     1021.47     14.81 o 
   1  15   4      128.90      135.64      3.95 o 
   2  15   4       15.80       13.29      2.10 o 
   3  15   4      189.56      183.43      8.12 o 
   4  15   4       82.95       89.27      8.92 o 
   5  15   4        0.06        3.60      6.73 o 
  -5  16   4        9.00       14.26      7.87 o 
  -4  16   4       33.40       26.88      4.68 o 
  -3  16   4        9.94       11.88      3.71 o 
  -2  16   4        1.85        0.75      2.63 o 
  -1  16   4        0.78        0.53      1.36 o 
   0  16   4       11.52        3.83      1.75 o 
   1  16   4       50.64       47.72      3.54 o 
   2  16   4       60.26       69.60      4.42 o 
   3  16   4        0.05        1.75      2.78 o 
   4  16   4       14.55        8.80      4.66 o 
   5  16   4       12.62       28.83     10.09 o 
  -5  17   4       46.25       49.46     11.43 o 
  -4  17   4        1.48        5.11      3.46 o 
  -3  17   4        8.46        8.39      3.85 o 
  -2  17   4       47.68       45.59      5.41 o 
  -1  17   4      310.16      319.05      8.60 o 
   0  17   4      489.84      464.54     10.50 o 
   1  17   4      593.51      614.89     11.12 o 
   2  17   4      144.33      148.21      6.97 o 
   3  17   4      183.48      164.83      8.18 o 
   4  17   4        4.22        0.27      3.36 o 
   5  17   4        0.78        1.23      6.15 o 
  -5  18   4        1.97        1.43      6.96 o 
  -4  18   4        6.66        7.12      3.79 o 
  -3  18   4        5.39        9.49      3.84 o 
  -2  18   4        0.67       -2.47      2.47 o 
  -1  18   4      162.27      177.27      6.46 o 
   0  18   4       43.70       44.49      3.73 o 
   1  18   4       29.57       26.41      4.64 o 
   2  18   4       92.21       85.02      4.30 o 
   3  18   4      163.54      153.53     11.39 o 
   4  18   4        0.00       -2.01      3.41 o 
  -4  19   4        1.64       -2.85      4.42 o 
  -3  19   4       98.67      117.58      8.58 o 
  -2  19   4       96.03       90.43      6.97 o 
  -1  19   4      175.70      186.70     12.97 o 
   0  19   4      751.64      749.04     15.25 o 
   1  19   4      192.65      184.93      5.79 o 
   2  19   4       86.70       90.32      5.82 o 
   3  19   4      148.59      140.61      8.01 o 
   4  19   4       22.30       27.59      5.05 o 
  -4  20   4       38.40       46.92      6.02 o 
  -3  20   4        0.29        6.75      3.72 o 
  -2  20   4        0.00       -2.13      2.74 o 
  -1  20   4        1.00       -2.24      2.24 o 
   0  20   4      128.54      122.86      5.89 o 
   1  20   4      552.36      557.30     12.07 o 
   2  20   4        0.47        1.31      2.51 o 
   3  20   4      314.34      280.41     24.63 o 
   4  20   4       19.26       15.54      5.66 o 
  -4  21   4       47.35       57.73      6.33 o 
  -3  21   4       50.83       44.66      7.99 o 
  -2  21   4       92.84       89.24     15.34 o 
  -1  21   4       17.99       13.94      5.73 o 
   0  21   4       40.33       43.16      4.02 o 
   1  21   4        9.66        4.95      2.37 o 
   2  21   4      444.67      432.16     13.06 o 
   3  21   4       68.07       63.65      6.12 o 
   4  21   4       13.53       21.71      6.22 o 
  -4  22   4       10.39       10.13      5.07 o 
  -3  22   4       79.35       87.90      8.19 o 
  -2  22   4        1.85        5.08      3.48 o 
  -1  22   4      158.04      153.65     12.66 o 
   0  22   4      189.46      182.23      9.25 o 
   1  22   4        9.66        8.29      4.24 o 
   2  22   4       29.98       35.43      4.49 o 
   3  22   4        7.21        5.61      3.44 o 
   4  22   4       15.74        6.37      8.52 o 
  -4  23   4        8.03       12.28      7.27 o 
  -3  23   4       14.90        8.95      7.63 o 
  -2  23   4        2.03        1.94      3.31 o 
  -1  23   4        1.24        2.99      3.14 o 
   0  23   4        0.00       -0.15      2.33 o 
   1  23   4       66.33       59.32      6.30 o 
   2  23   4       84.65       77.01      5.96 o 
   3  23   4       84.86       75.74      6.75 o 
   4  23   4        0.96        2.60      4.72 o 
  -4  24   4       34.02       33.09      8.99 o 
  -3  24   4        1.58        0.95      5.29 o 
  -2  24   4       59.83       38.91      8.72 o 
  -1  24   4        1.08        2.75      3.33 o 
   0  24   4       12.77       15.16      3.15 o 
   1  24   4      331.98      334.35     23.03 o 
   2  24   4       82.16       65.19      5.74 o 
   3  24   4       28.89       31.98      5.30 o 
   4  24   4        0.62       -0.40      6.73 o 
  -3  25   4       14.22       11.99      7.84 o 
  -2  25   4      134.58      129.84     12.86 o 
  -1  25   4        0.06        4.22      3.35 o 
   0  25   4        0.12       -1.49      2.28 o 
   1  25   4       29.82       41.76      5.92 o 
   2  25   4        3.76        8.17      4.72 o 
   3  25   4       34.11       26.19      5.10 o 
  -3  26   4       15.71       21.34      5.82 o 
  -2  26   4        2.96       -0.64      3.48 o 
  -1  26   4       17.74       14.29      4.47 o 
   0  26   4      122.06      128.16      8.67 o 
   1  26   4      156.58      163.44      9.95 o 
   2  26   4       49.69       53.04      7.35 o 
   3  26   4        1.30       -0.45      3.58 o 
  -3  27   4        5.58        1.23      4.22 o 
  -2  27   4       12.10        9.47      4.50 o 
  -1  27   4       33.80       33.53      5.82 o 
   0  27   4       78.27       78.01      7.44 o 
   1  27   4       11.68       16.00      4.63 o 
   2  27   4        7.05        8.20      4.20 o 
   3  27   4        4.21        3.67      6.26 o 
  -3  28   4        0.24       11.36      6.55 o 
  -2  28   4       28.53       33.57      6.11 o 
  -1  28   4       64.66       57.89      6.97 o 
   0  28   4       13.87       15.13      4.45 o 
   1  28   4        2.13        4.27      3.82 o 
   2  28   4        8.36        6.56      7.61 o 
   3  28   4       19.69       27.18      6.73 o 
  -2  29   4        5.19       10.20      4.70 o 
  -1  29   4        9.38        0.65      4.19 o 
   0  29   4      115.51      118.70     13.97 o 
   1  29   4       17.84       13.41      5.43 o 
   2  29   4        1.56        5.46      4.65 o 
  -2  30   4       14.28       13.93      5.22 o 
  -1  30   4       10.82       17.54      7.21 o 
   0  30   4       21.32       23.78      8.39 o 
   1  30   4       10.51       12.21      5.05 o 
   2  30   4        0.83        4.40      4.60 o 
  -2  31   4       29.20       17.85      8.83 o 
  -1  31   4        8.38       -0.28      5.80 o 
   0  31   4       43.71       50.92     10.77 o 
   1  31   4        2.77       -1.13      4.24 o 
   2  31   4       39.81       45.79      7.43 o 
  -1  32   4        0.89        0.50      6.02 o 
   0  32   4       69.95       98.18     14.00 o 
   1  32   4        0.24        0.16      4.37 o 
  -1  33   4        0.77        7.65      7.05 o 
   0  33   4       60.92       75.39     13.67 o 
   1  33   4        1.91       -0.12      4.43 o 
  -5   1   5        0.03       -2.77      3.20 o 
  -4   1   5       25.15       20.28      4.07 o 
  -3   1   5      369.57      375.10      8.41 o 
  -2   1   5       12.62       14.32      1.57 o 
  -1   1   5      199.81      184.39      3.69 o 
   0   1   5     2036.42     2140.59     23.32 o 
   1   1   5      392.05      376.83      9.78 o 
   2   1   5      952.08      985.70     20.73 o 
   3   1   5        1.85        1.13      2.26 o 
   4   1   5        0.39        2.57      3.08 o 
   5   1   5        0.34        1.13      3.44 o 
  -5   2   5        6.70       10.86      6.31 o 
  -4   2   5       16.03       11.96      5.72 o 
  -3   2   5       41.94       40.07      3.06 o 
  -2   2   5      577.72      633.39     11.28 o 
  -1   2   5      505.08      515.69      8.33 o 
   0   2   5      308.46      269.04      4.75 o 
   1   2   5       13.92        8.13      2.03 o 
   2   2   5      309.73      300.30      9.41 o 
   3   2   5        2.60        9.23      2.96 o 
   4   2   5      155.05      146.76     12.46 o 
   5   2   5        0.01       -3.35      3.35 o 
  -5   3   5        8.85       13.19      9.39 o 
  -4   3   5      175.23      205.27      8.24 o 
  -3   3   5      175.60      167.26      5.56 o 
  -2   3   5      184.27      162.56      5.77 o 
  -1   3   5      330.22      328.12      5.43 o 
   0   3   5     1195.56     1286.27     15.04 o 
   1   3   5     7102.31     7158.74    112.50 o 
   2   3   5      724.05      711.96     16.47 o 
   3   3   5       58.89       63.33      5.30 o 
   4   3   5       58.68       49.75      7.43 o 
   5   3   5        0.03       -1.84      3.43 o 
  -5   4   5       59.87       60.83     11.10 o 
  -4   4   5        2.68        2.56      2.36 o 
  -3   4   5       82.08       85.56      5.10 o 
  -2   4   5        4.30        9.82      1.42 o 
  -1   4   5        1.09       -0.13      0.70 o 
   0   4   5     1324.64     1370.93     17.72 o 
   1   4   5        2.52        3.41      1.42 o 
   2   4   5      792.44      791.89     17.75 o 
   3   4   5       37.83       44.33      4.79 o 
   4   4   5       83.18       76.15     17.27 o 
   5   4   5        0.03        0.93      5.83 o 
  -5   5   5        0.09        0.61      4.95 o 
  -4   5   5        9.69        9.49      3.23 o 
  -3   5   5       89.95       84.23      5.16 o 
  -2   5   5      605.38      575.44      8.76 o 
  -1   5   5     2329.14     2257.70     24.82 o 
   0   5   5      185.97      163.85      7.36 o 
   1   5   5      584.05      617.09     11.73 o 
   2   5   5        1.87        4.13      1.87 o 
   3   5   5     1174.05     1217.60     42.22 o 
   4   5   5        0.73        1.80      3.22 o 
   5   5   5        0.90        0.49      3.17 o 
  -5   6   5        4.17       -0.25      4.36 o 
  -4   6   5       34.88       51.30      5.02 o 
  -3   6   5        0.04        6.14      3.33 o 
  -2   6   5      595.68      560.99      8.65 o 
  -1   6   5      381.78      393.41      6.33 o 
   0   6   5      732.98      754.73     11.06 o 
   1   6   5       12.24       17.12      2.09 o 
   2   6   5      346.18      355.25     10.50 o 
   3   6   5      213.74      231.21      9.30 o 
   4   6   5      158.77      154.17      8.91 o 
   5   6   5       38.38       35.06      6.36 o 
  -5   7   5       10.94        1.59      9.83 o 
  -4   7   5        6.92        7.63      3.00 o 
  -3   7   5      122.86      122.10      5.96 o 
  -2   7   5       13.62       14.57      1.99 o 
  -1   7   5       11.52       13.33      1.41 o 
   0   7   5      151.98      157.56      5.24 o 
   1   7   5      144.70      167.15      4.21 o 
   2   7   5      319.97      333.92     10.17 o 
   3   7   5       30.41       26.96      3.97 o 
   4   7   5        7.58        8.03      2.91 o 
   5   7   5       14.17       14.05      5.11 o 
  -5   8   5        3.09        0.82      6.45 o 
  -4   8   5      191.90      183.49      8.07 o 
  -3   8   5      168.63      142.81      5.37 o 
  -2   8   5       20.89       18.88      2.19 o 
  -1   8   5      569.71      592.52      8.54 o 
   0   8   5     1701.13     1705.67     21.50 o 
   1   8   5        0.49        0.13      0.80 o 
   2   8   5        3.48        5.78      2.30 o 
   3   8   5      157.81      169.67     12.26 o 
   4   8   5       13.74        7.00      2.96 o 
   5   8   5       17.69       19.75      5.65 o 
  -5   9   5       41.40       53.53     10.96 o 
  -4   9   5       37.20       31.84      5.83 o 
  -3   9   5      109.46      103.13      4.77 o 
  -2   9   5      176.50      180.39      8.01 o 
  -1   9   5     2935.55     2913.27     31.64 o 
   0   9   5      101.95       97.20      2.84 o 
   1   9   5        1.02        0.39      0.85 o 
   2   9   5     1055.40     1001.71     15.88 o 
   3   9   5      458.95      494.11     13.13 o 
   4   9   5       33.70       32.61      4.79 o 
   5   9   5       35.43       37.13      6.67 o 
  -5  10   5        8.69       10.36      5.79 o 
  -4  10   5       81.63       95.80      8.60 o 
  -3  10   5      153.62      148.26      5.57 o 
  -2  10   5        0.27        0.63      1.41 o 
  -1  10   5       32.94       45.30      3.33 o 
   0  10   5      190.51      187.48      4.07 o 
   1  10   5        0.50        0.56      0.88 o 
   2  10   5      120.49      110.25      4.49 o 
   3  10   5       42.52       40.70      3.97 o 
   4  10   5      113.49      117.07      6.79 o 
   5  10   5        0.07       -1.67      3.89 o 
  -5  11   5       28.78       21.18      6.42 o 
  -4  11   5      275.88      276.48     32.67 o 
  -3  11   5       31.62       30.95      3.14 o 
  -2  11   5      323.21      319.63      7.54 o 
  -1  11   5       34.15       31.82      3.01 o 
   0  11   5      901.48      949.70     12.20 o 
   1  11   5     1041.80      998.65     14.97 o 
   2  11   5      264.63      260.06      6.80 o 
   3  11   5      323.37      316.64      9.45 o 
   4  11   5        9.16       13.23      7.00 o 
   5  11   5        5.22        2.04      4.07 o 
  -5  12   5       24.66       20.18      6.54 o 
  -4  12   5       30.00       29.79      5.97 o 
  -3  12   5      236.25      202.88      6.52 o 
  -2  12   5       92.70       99.38      4.34 o 
  -1  12   5        3.11        1.71      1.62 o 
   0  12   5      799.44      750.73     10.32 o 
   1  12   5       85.69       78.88      3.55 o 
   2  12   5       34.32       29.99      3.09 o 
   3  12   5       41.42       34.69      3.96 o 
   4  12   5       99.78       98.31      8.81 o 
   5  12   5        1.70       -3.07      4.01 o 
  -5  13   5        2.17        2.02      4.64 o 
  -4  13   5       53.45       53.94      7.78 o 
  -3  13   5      249.69      254.58      7.75 o 
  -2  13   5      119.06      129.21      4.93 o 
  -1  13   5       55.24       59.55      3.98 o 
   0  13   5      120.36      114.52      3.38 o 
   1  13   5      268.01      282.82      6.64 o 
   2  13   5      158.19      165.52      5.58 o 
   3  13   5       55.80       56.91      4.63 o 
   4  13   5        2.37       -1.48      3.54 o 
   5  13   5       15.59        7.47      4.90 o 
  -5  14   5       19.37       26.78     14.72 o 
  -4  14   5        0.43       -1.50      3.86 o 
  -3  14   5      100.83       95.82      6.13 o 
  -2  14   5      305.34      294.32      9.93 o 
  -1  14   5       68.91       64.16      4.16 o 
   0  14   5       63.82       60.40      2.60 o 
   1  14   5      167.27      157.08      4.86 o 
   2  14   5      136.85      134.49      5.18 o 
   3  14   5       14.60       19.40      3.42 o 
   4  14   5       23.59       24.84      8.75 o 
   5  14   5        0.26       -5.45      6.35 o 
  -5  15   5        2.92        2.31      6.64 o 
  -4  15   5      150.35      158.07     11.47 o 
  -3  15   5       64.92       64.76      8.82 o 
  -2  15   5      106.83      123.07      6.17 o 
  -1  15   5       41.97       44.16      3.77 o 
   0  15   5        0.47       -0.84      1.02 o 
   1  15   5      849.54      818.48     13.95 o 
   2  15   5      123.55      119.32      5.03 o 
   3  15   5       19.78       15.18      3.62 o 
   4  15   5        0.54        2.50      3.92 o 
   5  15   5        3.53        8.81      7.38 o 
  -5  16   5        1.65        3.78      6.97 o 
  -4  16   5        0.01       -1.42      4.31 o 
  -3  16   5        0.10       -2.09      2.09 o 
  -2  16   5      213.45      202.75      7.75 o 
  -1  16   5       36.72       47.77      3.98 o 
   0  16   5      226.06      238.34      6.15 o 
   1  16   5        2.37        3.07      1.55 o 
   2  16   5      107.33      114.00      5.05 o 
   3  16   5       93.69       92.73      6.77 o 
   4  16   5      108.53      101.93     12.97 o 
   5  16   5       28.26       26.48     10.31 o 
  -4  17   5       87.65      102.12      9.95 o 
  -3  17   5       45.87       55.85      5.33 o 
  -2  17   5       75.71       75.65      5.40 o 
  -1  17   5       28.62       24.36      3.34 o 
   0  17   5        2.43       -0.33      1.91 o 
   1  17   5     1596.17     1513.95     25.35 o 
   2  17   5       23.46       28.08      3.13 o 
   3  17   5      179.89      173.92      8.71 o 
   4  17   5        6.80       11.38      5.17 o 
  -4  18   5        0.33        3.68      4.21 o 
  -3  18   5       15.26       14.00      3.52 o 
  -2  18   5       62.07       53.23      4.90 o 
  -1  18   5      100.65       98.87      8.67 o 
   0  18   5      237.36      238.31     11.95 o 
   1  18   5        3.67        4.75      1.81 o 
   2  18   5      134.78      142.06      5.69 o 
   3  18   5        4.09        8.59      3.48 o 
   4  18   5       87.67       80.97      9.01 o 
  -4  19   5       49.73       49.66      7.58 o 
  -3  19   5       44.58       37.86      5.06 o 
  -2  19   5      185.00      162.00      7.44 o 
  -1  19   5      291.99      275.05     11.08 o 
   0  19   5        6.43        7.06      2.54 o 
   1  19   5        2.99        0.65      1.73 o 
   2  19   5      126.66      129.19      5.60 o 
   3  19   5      102.14      115.37      7.66 o 
   4  19   5       25.20       26.98      6.42 o 
  -4  20   5        4.49        1.15      3.63 o 
  -3  20   5        5.17       -0.77      2.85 o 
  -2  20   5        3.79        9.10      3.12 o 
  -1  20   5        0.00        2.14      2.31 o 
   0  20   5      197.64      188.78      8.95 o 
   1  20   5        5.04        1.27      2.19 o 
   2  20   5       14.49       14.34      4.00 o 
   3  20   5        0.29        1.66      3.29 o 
   4  20   5        0.64        3.95      5.16 o 
  -4  21   5       62.58       79.22      7.36 o 
  -3  21   5       35.07       38.13      5.08 o 
  -2  21   5       37.14       37.51      4.66 o 
  -1  21   5       17.07       17.85      6.75 o 
   0  21   5       85.94       66.35      6.25 o 
   1  21   5      165.44      169.02      7.05 o 
   2  21   5       61.32       72.42      6.40 o 
   3  21   5       31.89       39.34      5.47 o 
   4  21   5        0.48       -3.05      6.10 o 
  -4  22   5        0.22       -2.64      4.50 o 
  -3  22   5       14.97       15.40      4.12 o 
  -2  22   5      114.18      111.89      6.97 o 
  -1  22   5      121.77      125.09      8.48 o 
   0  22   5        2.59        2.59      2.23 o 
   1  22   5        0.30       -2.28      2.28 o 
   2  22   5       55.42       52.21      5.43 o 
   3  22   5       67.55       76.29     10.00 o 
   4  22   5        9.37        9.29     10.86 o 
  -4  23   5        3.98       -3.95      4.54 o 
  -3  23   5        0.11       -2.90      2.90 o 
  -2  23   5       18.76       21.16      4.91 o 
  -1  23   5      180.15      184.64     10.12 o 
   0  23   5       38.13       47.22      4.50 o 
   1  23   5        3.80        2.94      2.62 o 
   2  23   5       44.95       53.73      5.57 o 
   3  23   5      102.90      138.09      8.70 o 
   4  23   5       24.72       20.33      9.56 o 
  -3  24   5       10.25        7.81      3.72 o 
  -2  24   5       27.48       32.02      6.93 o 
  -1  24   5        0.19        1.16      3.39 o 
   0  24   5       91.25       97.00      7.76 o 
   1  24   5        9.08        5.80      4.78 o 
   2  24   5       93.99       98.22     12.73 o 
   3  24   5        2.88       -0.82      3.55 o 
  -3  25   5        0.58       -3.30      3.30 o 
  -2  25   5        5.74        5.29      3.45 o 
  -1  25   5       37.31       40.83      6.02 o 
   0  25   5      112.31      137.77      9.09 o 
   1  25   5      112.47      114.23      8.75 o 
   2  25   5       77.56       70.80     14.82 o 
   3  25   5       17.40       16.56      4.64 o 
  -3  26   5       30.05       30.46      5.44 o 
  -2  26   5        2.99        0.37      4.41 o 
  -1  26   5       12.35        9.84      4.47 o 
   0  26   5       63.22       69.81      7.18 o 
   1  26   5       16.84       14.60      4.72 o 
   2  26   5       10.16        7.14     10.24 o 
   3  26   5       11.48       17.03      7.68 o 
  -3  27   5       10.14        3.22      7.34 o 
  -2  27   5       13.40        6.19      4.42 o 
  -1  27   5       14.63       22.77      5.67 o 
   0  27   5       41.22       46.72      9.82 o 
   1  27   5       87.00      104.18     11.63 o 
   2  27   5        6.32        5.87      4.50 o 
   3  27   5        4.51       -3.87      4.50 o 
  -3  28   5        1.14       -4.95      7.96 o 
  -2  28   5        2.88        1.44      4.07 o 
  -1  28   5       72.61       58.76      7.51 o 
   0  28   5        3.70        5.52      5.78 o 
   1  28   5        1.18        0.40      3.63 o 
   2  28   5       34.85       40.34      9.12 o 
  -2  29   5        1.37        4.13      4.73 o 
  -1  29   5        2.08        1.09      3.89 o 
   0  29   5        6.52       -4.59      4.59 o 
   1  29   5       37.48       32.98      6.29 o 
   2  29   5       14.35       20.40      5.99 o 
  -2  30   5       60.37       60.92     12.02 o 
  -1  30   5       76.70       94.32      8.97 o 
   0  30   5        1.26        1.30      6.86 o 
   1  30   5       19.32       10.75      5.09 o 
   2  30   5        0.37        8.56      5.18 o 
  -1  31   5       12.62       13.87      7.18 o 
   0  31   5        9.03        9.80      7.49 o 
   1  31   5      125.21      137.07     13.98 o 
  -1  32   5        0.36       -1.91      5.98 o 
   0  32   5        6.24        0.11      7.43 o 
   1  32   5        0.10        0.04      6.90 o 
  -5   0   6       27.34       31.67      8.96 o 
  -4   0   6        2.77       12.57      5.71 o 
  -3   0   6       35.87       39.99      7.32 o 
  -2   0   6      214.69      216.42     13.63 o 
  -1   0   6     2641.65     2658.26     36.98 o 
   0   0   6       14.68        9.62      2.82 o 
   1   0   6     1127.84     1088.51     30.76 o 
   2   0   6       16.93       13.52      4.06 o 
   3   0   6      997.88     1034.81     33.40 o 
   4   0   6      254.22      279.11     16.52 o 
   5   0   6       19.56       27.78      7.80 o 
  -5   1   6        6.47        6.04      4.21 o 
  -4   1   6       30.90       29.05      7.74 o 
  -3   1   6       22.69       17.19      2.52 o 
  -2   1   6     1254.95     1192.70     20.61 o 
  -1   1   6     1359.92     1389.99     16.50 o 
   0   1   6      447.57      556.47      9.13 o 
   1   1   6     1392.82     1455.65     35.12 o 
   2   1   6      280.99      287.88      9.61 o 
   3   1   6       45.94       56.26      5.39 o 
   4   1   6      296.88      326.57     12.72 o 
   5   1   6        7.11        4.76      3.98 o 
  -5   2   6        1.94        2.36      4.29 o 
  -4   2   6       34.92       39.34      5.20 o 
  -3   2   6        7.21        4.48      2.53 o 
  -2   2   6      740.36      723.78     12.15 o 
  -1   2   6       80.07       86.25      4.82 o 
   0   2   6      547.21      576.68     12.01 o 
   1   2   6       44.11       63.99      6.85 o 
   2   2   6        3.53        0.73      2.11 o 
   3   2   6      206.52      225.03      9.39 o 
   4   2   6       50.48       59.40      6.22 o 
   5   2   6        1.71       -1.80      3.86 o 
  -5   3   6       39.18       31.37      6.27 o 
  -4   3   6       33.31       48.56      5.01 o 
  -3   3   6        1.51        1.23      2.26 o 
  -2   3   6      329.47      309.40      9.42 o 
  -1   3   6        4.69        6.25      1.70 o 
   0   3   6     1704.13     1800.94     20.59 o 
   1   3   6       21.67       15.14      2.44 o 
   2   3   6      298.73      301.92      9.92 o 
   3   3   6      204.65      225.84      9.46 o 
   4   3   6      196.69      214.78     10.37 o 
   5   3   6        0.76       -1.52      4.20 o 
  -5   4   6        0.89       -3.42      3.55 o 
  -4   4   6        0.12       -2.65      2.65 o 
  -3   4   6       11.11       14.89      2.87 o 
  -2   4   6        0.11       -1.01      1.10 o 
  -1   4   6      862.87      775.74     10.52 o 
   0   4   6       33.80       40.32      2.70 o 
   1   4   6      653.24      632.97     20.87 o 
   2   4   6      141.42      145.46      6.80 o 
   3   4   6       54.40       51.86      5.20 o 
   4   4   6      261.96      287.18     12.51 o 
   5   4   6        0.99       -2.93      3.51 o 
  -5   5   6       19.85       37.25      9.21 o 
  -4   5   6       43.32       47.35      6.54 o 
  -3   5   6      106.10       95.94      6.29 o 
  -2   5   6       30.13       35.62      2.24 o 
  -1   5   6     1803.42     1839.91     21.14 o 
   0   5   6      769.55      824.60     12.21 o 
   1   5   6      177.18      175.95      5.64 o 
   2   5   6      878.16      869.92     23.07 o 
   3   5   6       97.80       89.99      6.32 o 
   4   5   6       30.26       25.52      4.84 o 
   5   5   6        9.88       14.05      4.87 o 
  -5   6   6       15.13        8.94      6.29 o 
  -4   6   6       98.81       95.93      6.40 o 
  -3   6   6      864.74      899.01     18.47 o 
  -2   6   6       80.82       88.37      4.29 o 
  -1   6   6     1137.19     1237.78     15.29 o 
   0   6   6      920.46      981.09     14.06 o 
   1   6   6      638.03      603.92     11.94 o 
   2   6   6      375.81      382.29     11.53 o 
   3   6   6        0.40        2.30      3.26 o 
   4   6   6      100.23      106.34      7.92 o 
   5   6   6        3.38        7.49      3.78 o 
  -5   7   6        2.39       -0.19      4.17 o 
  -4   7   6       11.63        9.03      3.11 o 
  -3   7   6      100.77      119.31      6.27 o 
  -2   7   6        0.14       -1.21      1.21 o 
  -1   7   6     1565.81     1613.66     19.08 o 
   0   7   6     3785.12     3820.99     45.31 o 
   1   7   6      143.00      157.73      4.38 o 
   2   7   6       83.88       97.26      9.69 o 
   3   7   6       20.26       15.68      3.67 o 
   4   7   6       63.02       57.57      6.18 o 
   5   7   6       90.89       94.10      9.10 o 
  -5   8   6        7.43        6.95      4.78 o 
  -4   8   6       53.28       47.28      5.03 o 
  -3   8   6      589.22      632.78     14.82 o 
  -2   8   6      210.88      225.91      6.19 o 
  -1   8   6       15.33       17.54      1.62 o 
   0   8   6        0.07        0.57      0.91 o 
   1   8   6      678.60      662.31      9.75 o 
   2   8   6      132.04      132.05      6.73 o 
   3   8   6        4.89       10.01      3.42 o 
   4   8   6       11.93       15.03      3.49 o 
   5   8   6        4.31       10.31      7.36 o 
  -5   9   6        0.87        6.60      5.08 o 
  -4   9   6        3.19        3.73      2.90 o 
  -3   9   6      245.81      231.46      8.55 o 
  -2   9   6        0.08       -0.10      1.42 o 
  -1   9   6       14.96       16.60      1.57 o 
   0   9   6      874.47      861.26     12.74 o 
   1   9   6      336.20      324.22      6.11 o 
   2   9   6       18.46       26.52      3.44 o 
   3   9   6        6.89        5.41      2.53 o 
   4   9   6        6.36        4.56      3.03 o 
   5   9   6       24.42       23.53      6.57 o 
  -5  10   6        4.43       -3.53      4.63 o 
  -4  10   6       93.31       89.53      8.78 o 
  -3  10   6      498.11      502.01     13.02 o 
  -2  10   6      191.22      191.73      6.93 o 
  -1  10   6      815.99      842.25     12.89 o 
   0  10   6       88.95       71.00      2.70 o 
   1  10   6      472.52      453.29      7.59 o 
   2  10   6       61.38       58.70      3.73 o 
   3  10   6       16.14       21.15      3.41 o 
   4  10   6        9.64       16.49      3.78 o 
   5  10   6       16.79       11.60      5.28 o 
  -5  11   6        1.72        9.59      5.49 o 
  -4  11   6       39.44       45.37      7.23 o 
  -3  11   6       26.44       22.48      5.61 o 
  -2  11   6       60.08       57.11      3.64 o 
  -1  11   6      338.60      355.04     11.26 o 
   0  11   6      647.36      631.13      9.27 o 
   1  11   6     1122.80     1092.21     16.41 o 
   2  11   6       36.35       36.31      3.20 o 
   3  11   6       22.67       15.96      3.26 o 
   4  11   6       49.92       55.53      5.37 o 
   5  11   6        2.05       -4.35      5.45 o 
  -5  12   6       14.89       17.28      7.76 o 
  -4  12   6       50.01       63.33      7.93 o 
  -3  12   6      113.49      104.99      6.25 o 
  -2  12   6      452.82      443.46      9.69 o 
  -1  12   6        7.79        6.14      1.95 o 
   0  12   6        1.18        0.80      1.28 o 
   1  12   6      212.99      207.94      9.69 o 
   2  12   6       16.52       13.58      2.42 o 
   3  12   6        5.26        2.57      2.51 o 
   4  12   6       27.73       35.19     12.77 o 
   5  12   6        0.30        2.04      6.73 o 
  -5  13   6        2.41        3.41      5.40 o 
  -4  13   6       66.35       60.67      8.10 o 
  -3  13   6       81.68       92.41      5.91 o 
  -2  13   6      879.98      847.61     14.88 o 
  -1  13   6      305.74      303.97      8.66 o 
   0  13   6       55.85       54.16      3.43 o 
   1  13   6       31.66       26.51      2.61 o 
   2  13   6      701.57      711.57     13.27 o 
   3  13   6       14.40        9.73      3.07 o 
   4  13   6        3.28        1.89      4.04 o 
   5  13   6       14.85       28.22     10.22 o 
  -5  14   6        8.00       11.89      7.85 o 
  -4  14   6        0.10        0.28      5.48 o 
  -3  14   6      114.41       94.41      5.08 o 
  -2  14   6      477.78      473.17     12.30 o 
  -1  14   6      352.36      346.86      9.47 o 
   0  14   6      209.76      206.26      4.80 o 
   1  14   6       35.15       32.08      3.03 o 
   2  14   6        4.89        3.86      2.03 o 
   3  14   6       73.17       82.50      5.59 o 
   4  14   6        9.11       13.99      5.17 o 
   5  14   6        0.33        0.97      6.99 o 
  -4  15   6        5.64       11.72      5.26 o 
  -3  15   6        0.21        1.60      2.72 o 
  -2  15   6      688.34      681.86     15.56 o 
  -1  15   6      171.00      166.24      6.66 o 
   0  15   6      144.90      147.17      6.86 o 
   1  15   6       47.97       51.46      3.38 o 
   2  15   6       11.95       19.50      2.86 o 
   3  15   6       58.73       70.24      5.40 o 
   4  15   6        7.42        2.59     12.03 o 
  -4  16   6        0.79       -3.73      7.53 o 
  -3  16   6       94.32       72.29      5.90 o 
  -2  16   6       14.66       15.50      3.33 o 
  -1  16   6       80.95       69.37      4.81 o 
   0  16   6        0.09        3.51      2.08 o 
   1  16   6      408.62      405.79     10.48 o 
   2  16   6        1.75       -1.22      1.89 o 
   3  16   6       13.52       20.36      6.53 o 
   4  16   6        0.89        6.82      5.04 o 
  -4  17   6       25.55       32.34      7.18 o 
  -3  17   6       39.23       35.66      4.70 o 
  -2  17   6       13.75       23.84      3.71 o 
  -1  17   6       31.90       33.38      3.88 o 
   0  17   6      156.13      160.35      8.15 o 
   1  17   6        7.84        6.77      1.94 o 
   2  17   6       40.22       41.76      3.73 o 
   3  17   6       11.01        1.86      4.47 o 
   4  17   6        2.35       -4.31      4.31 o 
  -4  18   6        8.59       12.64      6.01 o 
  -3  18   6       47.13       45.71     10.13 o 
  -2  18   6       54.54       51.09      5.03 o 
  -1  18   6      938.87      949.12     26.79 o 
   0  18   6        0.60        2.04      2.87 o 
   1  18   6      109.18      105.67      7.74 o 
   2  18   6      102.32      106.50      5.65 o 
   3  18   6      110.97      112.48      7.62 o 
   4  18   6        2.19       -0.61      4.30 o 
  -4  19   6       97.44      132.60     11.67 o 
  -3  19   6       83.15       95.07      6.88 o 
  -2  19   6       19.22       14.18      4.36 o 
  -1  19   6      162.49      178.26      7.76 o 
   0  19   6      269.19      263.33     10.67 o 
   1  19   6       58.50       59.97      7.09 o 
   2  19   6      291.45      268.59      8.01 o 
   3  19   6       16.55       15.12      7.87 o 
   4  19   6       18.79       14.15      6.26 o 
  -4  20   6      123.33      124.04     11.53 o 
  -3  20   6       56.80       51.11      5.70 o 
  -2  20   6       38.08       39.87      4.81 o 
  -1  20   6      141.71      117.92     15.10 o 
   0  20   6       49.59       61.64      6.08 o 
   1  20   6       73.06       78.13      5.28 o 
   2  20   6       36.18       41.04      4.01 o 
   3  20   6        5.31        4.57      3.78 o 
   4  20   6        0.97       -4.57      7.53 o 
  -4  21   6        0.21       -1.34      6.61 o 
  -3  21   6       20.36       20.67      4.49 o 
  -2  21   6       33.45       30.38      4.44 o 
  -1  21   6       39.77       30.18      5.18 o 
   0  21   6      591.66      592.62     17.54 o 
   1  21   6        3.71        3.70      2.55 o 
   2  21   6        0.51        2.70      2.95 o 
   3  21   6        0.04       -1.08      3.19 o 
   4  21   6       32.79       52.26     12.52 o 
  -4  22   6       11.54        7.21      9.12 o 
  -3  22   6      106.26      117.18      7.94 o 
  -2  22   6        0.20       -0.49      2.83 o 
  -1  22   6       10.51        7.33      3.60 o 
   0  22   6        2.48        2.60      3.24 o 
   1  22   6       95.57       99.18      6.10 o 
   2  22   6       62.10       76.42      6.26 o 
   3  22   6        5.01        1.91      3.44 o 
   4  22   6       12.01       11.67      8.81 o 
  -3  23   6       20.11       22.14      4.68 o 
  -2  23   6        1.24        1.49      3.18 o 
  -1  23   6        1.17        5.71      3.91 o 
   0  23   6        1.49        6.25      4.19 o 
   1  23   6       30.16       34.27      9.25 o 
   2  23   6        1.94        2.14      3.87 o 
   3  23   6        5.85        1.98      3.93 o 
  -3  24   6       21.36       26.96      7.10 o 
  -2  24   6        9.68       12.04      3.94 o 
  -1  24   6        1.50       -1.03      3.37 o 
   0  24   6        1.28        0.27      3.82 o 
   1  24   6       17.15       17.88      3.78 o 
   2  24   6       36.97       35.71     17.30 o 
   3  24   6        0.47        5.05      4.28 o 
  -3  25   6       15.35       20.54      4.87 o 
  -2  25   6       17.01       22.17      4.49 o 
  -1  25   6       25.18       24.25      5.27 o 
   0  25   6       98.14       97.31     15.12 o 
   1  25   6       45.37       43.54      8.40 o 
   2  25   6       28.35       23.88      5.79 o 
   3  25   6        2.93       -1.53      4.00 o 
  -3  26   6       37.58       38.75      7.45 o 
  -2  26   6       79.04       92.47      9.02 o 
  -1  26   6       15.64        9.29      4.55 o 
   0  26   6        7.26       11.62     10.15 o 
   1  26   6        0.32       -2.43      3.28 o 
   2  26   6        5.10        6.72      4.66 o 
   3  26   6        3.65        4.36      6.35 o 
  -3  27   6       12.35        9.82      8.64 o 
  -2  27   6        0.23       -0.84      4.47 o 
  -1  27   6       12.04       14.82      5.06 o 
   0  27   6       37.29       20.11      5.04 o 
   1  27   6        9.43        7.26      5.28 o 
   2  27   6       35.79       32.46      6.72 o 
  -2  28   6       12.12        4.93      4.98 o 
  -1  28   6      103.20      104.87      9.21 o 
   0  28   6        4.74        2.18      5.38 o 
   1  28   6        5.80       -4.33      4.33 o 
   2  28   6        2.61       13.30      5.44 o 
  -2  29   6       15.70       12.09      5.80 o 
  -1  29   6        7.07        8.73      4.59 o 
   0  29   6        0.81       -2.55      5.01 o 
   1  29   6       26.41       12.99      7.85 o 
   2  29   6       15.96       32.58      6.78 o 
  -1  30   6        0.02        4.76      4.68 o 
   0  30   6       21.18       27.03      9.01 o 
   1  30   6        0.88        3.95      7.10 o 
  -1  31   6        0.10        5.85      6.39 o 
   0  31   6       19.84       22.57      8.99 o 
   1  31   6        0.70       -2.18      6.31 o 
  -5   1   7       11.81       12.73      5.18 o 
  -4   1   7       11.90        9.28      4.88 o 
  -3   1   7      118.54      135.09      5.44 o 
  -2   1   7       74.27       82.17      4.68 o 
  -1   1   7       47.01       47.58      2.75 o 
   0   1   7      348.07      381.85      7.49 o 
   1   1   7      116.49      131.43      5.87 o 
   2   1   7        0.01       -0.23      2.05 o 
   3   1   7      316.67      304.93     11.49 o 
   4   1   7       28.19       29.21      5.34 o 
   5   1   7        6.38        8.38      7.18 o 
  -5   2   7       10.11        6.25      4.65 o 
  -4   2   7      133.51      139.14      9.66 o 
  -3   2   7        2.67        2.63      2.61 o 
  -2   2   7       11.22        8.52      2.22 o 
  -1   2   7       98.44      109.39      3.29 o 
   0   2   7     1522.35     1427.08     19.46 o 
   1   2   7     1137.60     1057.74     21.92 o 
   2   2   7        3.24       -0.13      2.09 o 
   3   2   7       12.51       10.70      3.56 o 
   4   2   7        0.13       -2.14      3.21 o 
   5   2   7       13.21        8.63      4.10 o 
  -5   3   7        5.80        8.63      4.83 o 
  -4   3   7       26.39       31.30      5.99 o 
  -3   3   7      478.02      519.66     14.27 o 
  -2   3   7      117.03      119.12      4.59 o 
  -1   3   7       13.63        9.42      1.92 o 
   0   3   7      107.53      110.24      3.75 o 
   1   3   7      241.12      275.09      8.93 o 
   2   3   7       13.33        9.24      2.76 o 
   3   3   7      820.46      825.59     20.80 o 
   4   3   7       34.43       31.17      7.44 o 
   5   3   7       22.04       11.74      4.59 o 
  -5   4   7       78.04       95.77      9.28 o 
  -4   4   7       33.24       39.16      5.35 o 
  -3   4   7       37.20       32.58      3.99 o 
  -2   4   7      404.54      400.75      8.60 o 
  -1   4   7      690.10      636.35      9.48 o 
   0   4   7      959.67      948.80     14.09 o 
   1   4   7      211.66      182.36      9.01 o 
   2   4   7      496.06      501.28     13.95 o 
   3   4   7      308.08      342.29     12.35 o 
   4   4   7        4.09        0.67      5.75 o 
   5   4   7        4.06       -0.74      4.03 o 
  -5   5   7       35.45       47.05      7.31 o 
  -4   5   7      110.29      111.81     13.75 o 
  -3   5   7        9.90        6.31      2.74 o 
  -2   5   7        4.61        7.03      1.84 o 
  -1   5   7      640.29      616.29      9.32 o 
   0   5   7        0.91        0.66      1.05 o 
   1   5   7      468.14      478.07     10.64 o 
   2   5   7        4.88        8.51      2.82 o 
   3   5   7       76.44       59.68      8.91 o 
   4   5   7       16.35        9.63      3.98 o 
   5   5   7        0.87        3.00      3.95 o 
  -5   6   7        2.12        4.62      6.55 o 
  -4   6   7       65.78       74.22      6.14 o 
  -3   6   7        6.41        1.44      2.35 o 
  -2   6   7      460.20      459.43     12.98 o 
  -1   6   7      870.04      845.88     11.75 o 
   0   6   7       32.10       29.47      3.74 o 
   1   6   7        5.23        8.71      3.57 o 
   2   6   7     1177.84     1214.07     25.66 o 
   3   6   7       73.19       82.91      6.61 o 
   4   6   7        0.00        3.42      3.67 o 
   5   6   7       32.09       32.64      8.68 o 
  -5   7   7        0.00       -1.71      5.47 o 
  -4   7   7       20.25       20.53      3.87 o 
  -3   7   7       36.43       37.93      4.35 o 
  -2   7   7       16.54       17.05      2.91 o 
  -1   7   7      428.52      444.32      7.60 o 
   0   7   7       72.00       72.49      2.85 o 
   1   7   7      124.65      130.08      5.25 o 
   2   7   7      241.87      239.61     11.68 o 
   3   7   7       56.74       54.55      5.60 o 
   4   7   7        4.36        5.22      3.85 o 
   5   7   7       20.71       19.65     13.81 o 
  -5   8   7       21.17       34.92      9.95 o 
  -4   8   7       17.95       15.52      3.75 o 
  -3   8   7        2.03        2.04      2.49 o 
  -2   8   7      412.70      419.38     11.03 o 
  -1   8   7       12.69       18.67      2.13 o 
   0   8   7        0.09        0.06      0.85 o 
   1   8   7      138.20      140.22      4.49 o 
   2   8   7      133.40      130.81      7.22 o 
   3   8   7       32.22       28.40      4.49 o 
   4   8   7        0.23        1.48      2.79 o 
   5   8   7       30.28       20.41      8.50 o 
  -5   9   7        7.42       10.91      5.58 o 
  -4   9   7        5.85       13.74      3.66 o 
  -3   9   7       33.32       25.74      7.53 o 
  -2   9   7       27.64       30.98      3.64 o 
  -1   9   7     1403.78     1379.30     17.37 o 
   0   9   7        6.04        7.24      1.52 o 
   1   9   7      228.13      225.41      7.69 o 
   2   9   7     1970.41     1956.49     31.24 o 
   3   9   7        2.63        0.29      2.40 o 
   4   9   7        4.08        4.94      3.20 o 
   5   9   7       15.79       23.62      9.18 o 
  -5  10   7       19.86       13.32      5.98 o 
  -4  10   7        0.71        3.94      2.94 o 
  -3  10   7       21.98       28.70      4.00 o 
  -2  10   7      371.89      373.72      8.77 o 
  -1  10   7      422.70      405.45     10.08 o 
   0  10   7     1646.87     1624.88     25.29 o 
   1  10   7      354.53      338.37     13.00 o 
   2  10   7      472.30      481.49     10.54 o 
   3  10   7       36.48       37.12      4.35 o 
   4  10   7        0.01        3.75      3.05 o 
   5  10   7       21.52       20.61      8.61 o 
  -5  11   7        0.62        1.41      4.78 o 
  -4  11   7        2.95        1.75      4.27 o 
  -3  11   7        3.14        4.82      2.73 o 
  -2  11   7       10.81        8.83      2.32 o 
  -1  11   7       34.09       31.32      4.87 o 
   0  11   7      332.09      283.50     16.47 o 
   1  11   7      344.77      317.43     12.20 o 
   2  11   7       15.63       19.04      2.90 o 
   3  11   7       78.30       77.11      7.41 o 
   4  11   7        4.43        0.56      3.06 o 
   5  11   7        0.83       -0.28      7.19 o 
  -5  12   7        9.59       -4.07      6.17 o 
  -4  12   7       15.81       19.57      6.97 o 
  -3  12   7      114.74       96.13     10.72 o 
  -2  12   7       11.35        7.31      2.45 o 
  -1  12   7      100.08       97.55      8.76 o 
   0  12   7     1801.88     1800.73     24.14 o 
   1  12   7     1206.52     1104.77     17.08 o 
   2  12   7      184.31      182.21      7.33 o 
   3  12   7        6.76        6.12      2.82 o 
   4  12   7        8.76        7.45      3.54 o 
  -4  13   7        5.94        9.52      5.38 o 
  -3  13   7        1.62        2.23      2.55 o 
  -2  13   7        0.76       -1.91      1.91 o 
  -1  13   7      182.61      185.09      7.68 o 
   0  13   7       22.35       18.39      2.24 o 
   1  13   7      981.08      898.02     14.87 o 
   2  13   7        6.49        6.62      2.36 o 
   3  13   7       44.52       32.02      4.16 o 
   4  13   7        0.01        5.49      4.61 o 
  -4  14   7       58.23       66.99     14.49 o 
  -3  14   7        2.47        5.89      2.93 o 
  -2  14   7        5.47        5.59      2.76 o 
  -1  14   7       38.00       39.92      3.95 o 
   0  14   7        0.34        0.44      1.97 o 
   1  14   7        0.00        1.24      1.92 o 
   2  14   7       13.27       16.24      2.65 o 
   3  14   7        0.61        3.48      2.80 o 
   4  14   7       11.49       17.49      5.81 o 
  -4  15   7        8.89       12.15      5.71 o 
  -3  15   7       29.34       40.44      4.85 o 
  -2  15   7       17.79       18.14      3.53 o 
  -1  15   7      235.67      239.51      8.21 o 
   0  15   7        0.60       -0.45      3.58 o 
   1  15   7       52.48       47.49      4.44 o 
   2  15   7       40.29       33.99      3.60 o 
   3  15   7       57.27       56.79      5.23 o 
   4  15   7        3.28        2.72      6.43 o 
  -4  16   7       45.96       40.30      7.42 o 
  -3  16   7        8.55        3.95      4.20 o 
  -2  16   7        0.30        0.78      2.50 o 
  -1  16   7      174.84      167.99      7.14 o 
   0  16   7     2365.47     2339.10     44.96 o 
   1  16   7      274.02      292.48      9.03 o 
   2  16   7      109.10      119.43      5.59 o 
   3  16   7        7.16        4.52      3.18 o 
   4  16   7       11.09       14.14      5.69 o 
  -4  17   7       76.55       65.12      9.27 o 
  -3  17   7       83.77      106.11      9.47 o 
  -2  17   7        9.88        1.90      3.70 o 
  -1  17   7        2.08        3.56      2.38 o 
   0  17   7       17.01       22.56      4.31 o 
   1  17   7       33.88       40.08      5.57 o 
   2  17   7        4.33        6.26      2.47 o 
   3  17   7        5.46        1.13      4.10 o 
   4  17   7        2.88        6.74      5.42 o 
  -4  18   7        0.15       -2.32      8.18 o 
  -3  18   7       99.45       72.52     15.79 o 
  -2  18   7      288.09      254.80      9.65 o 
  -1  18   7        5.14        9.78      4.45 o 
   0  18   7      764.91      775.09     22.81 o 
   1  18   7      459.72      459.95     17.71 o 
   2  18   7      127.03      133.19      6.04 o 
   3  18   7       55.20       68.79      6.55 o 
   4  18   7        0.00       -3.78      4.85 o 
  -4  19   7        0.94       -6.75      6.75 o 
  -3  19   7       51.72       31.40      9.09 o 
  -2  19   7       29.57       24.89      4.35 o 
  -1  19   7      164.44      172.79      7.59 o 
   0  19   7      119.78      111.70      7.73 o 
   1  19   7       36.32       44.01      4.46 o 
   2  19   7       16.25       22.36      3.33 o 
   3  19   7       15.92       16.25      5.27 o 
   4  19   7       12.32       23.36      8.74 o 
  -4  20   7        7.53       -0.17      7.80 o 
  -3  20   7        1.96       -3.26      3.26 o 
  -2  20   7       71.59       64.74      5.96 o 
  -1  20   7        0.24        2.25      3.23 o 
   0  20   7       34.96       37.37      7.50 o 
   1  20   7       25.55       27.87      3.85 o 
   2  20   7        4.64        6.82      2.65 o 
   3  20   7       39.02       46.63      6.06 o 
   4  20   7        0.01        3.73      7.29 o 
  -3  21   7       18.96       25.97      7.50 o 
  -2  21   7       37.71       29.97      4.77 o 
  -1  21   7       61.92       56.84      6.68 o 
   0  21   7       93.26       96.34      7.54 o 
   1  21   7       14.53       13.70      3.47 o 
   2  21   7        6.25        5.19      3.55 o 
   3  21   7       21.49       17.19      5.79 o 
  -3  22   7       59.82       72.48      6.88 o 
  -2  22   7       53.18       55.79      8.97 o 
  -1  22   7      437.02      458.92     23.89 o 
   0  22   7       43.95       54.49      6.48 o 
   1  22   7        4.19        2.93      3.31 o 
   2  22   7      213.51      229.38     12.43 o 
   3  22   7        4.07        3.11      4.67 o 
  -3  23   7       12.45        9.45      5.34 o 
  -2  23   7        8.67        3.74      3.52 o 
  -1  23   7       35.14       39.31      6.16 o 
   0  23   7       43.45       41.20      6.09 o 
   1  23   7       42.00       43.52      5.96 o 
   2  23   7        0.09        0.42      4.07 o 
   3  23   7       16.50       10.42      4.42 o 
  -3  24   7        0.76        4.90      6.02 o 
  -2  24   7      206.63      212.26     14.60 o 
  -1  24   7      293.71      309.96     13.69 o 
   0  24   7       47.09       50.72      6.49 o 
   1  24   7       24.99       29.69      8.36 o 
   2  24   7      105.56      111.64      9.56 o 
   3  24   7       51.40       48.34      6.56 o 
  -3  25   7        8.13        2.34      5.02 o 
  -2  25   7        1.20       -0.01      5.35 o 
  -1  25   7        0.10        0.98      3.56 o 
   0  25   7        0.93        1.18      3.69 o 
   1  25   7        0.07       -3.89      3.89 o 
   2  25   7       26.16       26.10      5.95 o 
   3  25   7       35.28       26.49     18.22 o 
  -2  26   7       33.34       28.46      6.26 o 
  -1  26   7       64.89       83.59      8.54 o 
   0  26   7        1.33        6.48      3.93 o 
   1  26   7        4.88        5.84      5.34 o 
   2  26   7        4.89        6.45      4.91 o 
  -2  27   7       18.86       10.54      5.11 o 
  -1  27   7       12.80        6.16      7.09 o 
   0  27   7        9.71       11.55      4.84 o 
   1  27   7       67.65       95.79     13.64 o 
   2  27   7       10.81       10.85      5.37 o 
  -1  28   7       11.71        7.86      5.06 o 
   0  28   7       52.49       48.67     10.61 o 
   1  28   7       15.41       30.83      8.79 o 
   2  28   7        0.33        1.36      6.09 o 
  -1  29   7        2.11        0.50      4.29 o 
   0  29   7        0.30       -4.70      5.34 o 
   1  29   7        6.11       -1.10      6.20 o 
  -1  30   7        0.39       -0.11      4.47 o 
   0  30   7      112.63      141.71     16.35 o 
   1  30   7       18.93       19.05      8.42 o 
  -5   0   8        9.58        5.51      5.84 o 
  -4   0   8        0.05       -2.28      4.59 o 
  -2   0   8      969.69      936.35     22.29 o 
  -1   0   8       17.60       20.73      3.11 o 
   0   0   8       19.92       14.11      2.85 o 
   1   0   8      664.75      654.02     22.74 o 
   2   0   8      415.06      421.95     18.61 o 
   3   0   8       99.88       94.12     10.20 o 
   4   0   8      107.01       96.95     11.45 o 
  -5   1   8        0.21        7.02     10.17 o 
  -4   1   8       11.81       12.82      4.52 o 
  -3   1   8      186.69      195.34     11.31 o 
  -2   1   8      978.15      982.32     19.30 o 
  -1   1   8       93.08       93.29      3.95 o 
   0   1   8      291.91      265.28      6.38 o 
   1   1   8      169.21      190.14      7.86 o 
   2   1   8       15.28       14.10      5.99 o 
   3   1   8       14.74       16.15      4.23 o 
   4   1   8      209.63      186.26     25.91 o 
   5   1   8       13.26       13.87      6.57 o 
  -5   2   8        1.40        1.65      4.33 o 
  -4   2   8       17.71        2.07      7.36 o 
  -3   2   8       94.48       93.71      5.95 o 
  -2   2   8      928.73      876.26     34.39 o 
  -1   2   8       34.92       30.83      2.61 o 
   0   2   8      100.03       90.60      3.74 o 
   1   2   8       75.36       78.53      5.26 o 
   2   2   8       55.30       51.71     11.52 o 
   3   2   8      116.78      112.47      7.66 o 
   4   2   8       38.49       31.14      5.57 o 
   5   2   8        0.69        0.79      5.43 o 
  -5   3   8        2.64        1.36      4.07 o 
  -4   3   8        5.73        0.59      3.46 o 
  -3   3   8      117.53      132.45     10.09 o 
  -2   3   8      217.24      219.14      6.51 o 
  -1   3   8      117.41      108.28      4.24 o 
   0   3   8      162.61      159.45      5.62 o 
   1   3   8      163.98      171.44      7.41 o 
   2   3   8        7.33        2.32      2.46 o 
   3   3   8       50.15       52.67      5.69 o 
   4   3   8        1.14        2.20      3.71 o 
   5   3   8       20.13       20.13      7.38 o 
  -5   4   8        0.07       -0.91      4.00 o 
  -4   4   8       11.74       -2.59      4.48 o 
  -3   4   8      331.18      341.82     11.56 o 
  -2   4   8        0.74        1.30      1.72 o 
  -1   4   8       70.92       77.66      8.05 o 
   0   4   8       64.38       66.35      3.34 o 
   1   4   8       56.24       53.95      4.63 o 
   2   4   8      104.80       94.46      6.25 o 
   3   4   8       70.83       73.21      6.46 o 
   4   4   8        0.13        0.01      3.42 o 
   5   4   8        4.74       10.13      6.26 o 
  -5   5   8       41.15       34.53     10.23 o 
  -4   5   8       60.83       62.50      5.98 o 
  -3   5   8       12.97       17.07      5.47 o 
  -2   5   8      599.97      609.94     14.05 o 
  -1   5   8      659.49      675.41     11.81 o 
   0   5   8       61.08       60.89      5.76 o 
   1   5   8      167.16      166.34     11.35 o 
   2   5   8       23.48       24.67      4.00 o 
   3   5   8       43.64       55.78      7.73 o 
   4   5   8       47.61       30.78      7.00 o 
   5   5   8       17.37       21.65      7.74 o 
  -5   6   8        0.47       -1.86      6.53 o 
  -4   6   8      111.50      120.68      7.59 o 
  -3   6   8       53.53       56.42      8.66 o 
  -2   6   8        1.08       -0.05      2.25 o 
  -1   6   8      933.00      943.11     13.21 o 
   0   6   8      328.62      317.44      8.62 o 
   1   6   8       29.34       26.05      3.72 o 
   2   6   8       59.18       39.96      4.70 o 
   3   6   8        5.86        5.36      3.09 o 
   4   6   8       45.75       56.26      6.69 o 
   5   6   8        5.20        7.18      4.68 o 
  -5   7   8        4.83       -6.11      6.28 o 
  -4   7   8      331.59      354.82     17.09 o 
  -3   7   8        5.88       12.78      3.44 o 
  -2   7   8       67.80       79.98      5.33 o 
  -1   7   8        7.27       11.86      1.75 o 
   0   7   8     1171.79     1187.99     17.45 o 
   1   7   8      492.29      477.54     11.31 o 
   2   7   8        2.59        0.53      2.64 o 
   3   7   8      132.05      110.96      7.69 o 
   4   7   8        0.94        0.04      3.54 o 
   5   7   8        0.54       -0.78      3.97 o 
  -5   8   8        0.71       -2.13      5.30 o 
  -4   8   8       36.98       42.33      5.35 o 
  -3   8   8        7.81       14.81      3.62 o 
  -2   8   8       13.17        9.85      2.79 o 
  -1   8   8      997.49      959.13     13.50 o 
   0   8   8      357.52      326.84      7.94 o 
   1   8   8      296.04      300.36     11.09 o 
   2   8   8       89.24       77.42      5.87 o 
   3   8   8       57.59       56.47      8.06 o 
   4   8   8       12.90       18.03      4.06 o 
  -4   9   8        0.17        6.54      3.51 o 
  -3   9   8       18.34       16.72      3.62 o 
  -2   9   8        0.38        1.06      2.32 o 
  -1   9   8       98.69       85.45      5.49 o 
   0   9   8      251.56      239.61      7.46 o 
   1   9   8      103.08      104.95      5.30 o 
   2   9   8        2.69        1.31      2.12 o 
   3   9   8        2.88        3.42      2.90 o 
   4   9   8        7.55        9.17      3.54 o 
  -4  10   8        0.08       -0.11      3.00 o 
  -3  10   8       24.33       23.33      4.06 o 
  -2  10   8        9.65       12.50      3.09 o 
  -1  10   8       67.45       62.40      4.38 o 
   0  10   8      100.00      109.34      4.34 o 
   1  10   8      341.72      319.02     11.76 o 
   2  10   8      237.37      237.04      8.28 o 
   3  10   8        2.59       -0.45      2.82 o 
   4  10   8       11.84        7.31      3.80 o 
  -4  11   8       55.03       58.61      6.09 o 
  -3  11   8       21.73       32.22      5.47 o 
  -2  11   8       26.83       27.50      3.81 o 
  -1  11   8        0.12        0.09      1.87 o 
   0  11   8     1015.36     1026.10     18.24 o 
   1  11   8        0.37       -1.70      1.70 o 
   2  11   8        0.01       -1.20      2.08 o 
   3  11   8        0.42        1.39      2.64 o 
   4  11   8       28.86       24.39      4.68 o 
  -4  12   8       92.79       77.47      9.30 o 
  -3  12   8       19.90       18.76      3.88 o 
  -2  12   8       12.20       13.43      3.15 o 
  -1  12   8      135.27      136.90      6.11 o 
   0  12   8      211.80      205.12     15.38 o 
   1  12   8      335.13      329.39      9.44 o 
   2  12   8       39.57       39.38      6.38 o 
   3  12   8      106.75      101.30      6.45 o 
   4  12   8       61.28       71.06      7.59 o 
  -4  13   8        1.90        0.21      5.10 o 
  -3  13   8       63.55       60.39      5.59 o 
  -2  13   8       20.05       27.78      9.96 o 
  -1  13   8      116.45      118.56      6.04 o 
   0  13   8       26.08       25.56      3.39 o 
   1  13   8        0.13        3.79      2.66 o 
   2  13   8        0.22       -0.51      2.12 o 
   3  13   8       64.62       82.55      6.02 o 
   4  13   8        6.20        1.84      3.43 o 
  -4  14   8        9.18        6.12      8.07 o 
  -3  14   8      166.33      145.53      7.94 o 
  -2  14   8       64.33       75.65      7.51 o 
  -1  14   8        4.48        3.23      2.24 o 
   0  14   8       62.44       54.03      5.52 o 
   1  14   8     1700.22     1698.46     31.43 o 
   2  14   8       58.35       65.41      7.90 o 
   3  14   8       76.85       85.45      6.18 o 
   4  14   8       15.36       28.29      6.76 o 
  -4  15   8        5.01       -0.33      7.63 o 
  -3  15   8       27.88       18.72      4.08 o 
  -2  15   8       66.61       73.76      5.70 o 
  -1  15   8       77.36       80.86      5.40 o 
   0  15   8      126.41      131.22      7.80 o 
   1  15   8      750.81      724.01     15.51 o 
   2  15   8      145.53      152.53      6.41 o 
   3  15   8       54.01       64.99     10.18 o 
   4  15   8        4.13        8.67      5.43 o 
  -4  16   8        4.00        1.67      5.23 o 
  -3  16   8        3.82        9.35      4.75 o 
  -2  16   8        4.53        4.43      2.93 o 
  -1  16   8       28.99       26.52      4.70 o 
   0  16   8      376.54      417.90     14.11 o 
   1  16   8      114.64      103.45     13.87 o 
   2  16   8        1.16       -1.02      2.32 o 
   3  16   8        0.63        0.32      3.17 o 
   4  16   8       23.05       30.29     14.59 o 
  -4  17   8        0.50       -2.13      6.39 o 
  -3  17   8        1.00        0.36      3.88 o 
  -2  17   8       52.66       51.81      5.36 o 
  -1  17   8        0.48        2.54      2.58 o 
   0  17   8      152.78      153.46      9.09 o 
   1  17   8       11.03       14.63      4.15 o 
   2  17   8       51.76       43.51      4.15 o 
   3  17   8        7.93        8.32      3.55 o 
   4  17   8        7.62        7.30      7.08 o 
  -4  18   8        5.92       13.27      9.30 o 
  -3  18   8       17.96       11.63      5.23 o 
  -2  18   8       55.41       60.62      6.48 o 
  -1  18   8        0.01       -2.57      2.57 o 
   0  18   8      102.81       99.12      7.49 o 
   1  18   8      129.06      133.13      8.55 o 
   2  18   8      256.60      287.14     11.60 o 
   3  18   8       57.81       55.07      7.80 o 
   4  18   8        0.01       -1.17      7.27 o 
  -3  19   8       15.34       15.56      6.12 o 
  -2  19   8       23.83       28.26      4.63 o 
  -1  19   8        0.07       -2.10      6.30 o 
   0  19   8       47.18       56.85      6.42 o 
   1  19   8       79.18       77.13     19.09 o 
   2  19   8        9.38       11.17      3.02 o 
   3  19   8        1.44       -1.43      3.56 o 
  -3  20   8       21.85       30.11      6.90 o 
  -2  20   8      118.76      129.10      7.73 o 
  -1  20   8      235.85      239.56     22.73 o 
   0  20   8       23.18       18.04      5.23 o 
   1  20   8      149.17      124.33      8.54 o 
   2  20   8      177.27      188.47      7.32 o 
   3  20   8       72.21       66.12      7.10 o 
  -3  21   8        0.84       -1.89      4.68 o 
  -2  21   8        1.11       -2.91      2.91 o 
  -1  21   8        4.47        3.69      4.03 o 
   0  21   8       25.48       36.04      5.68 o 
   1  21   8      133.49      131.25      8.89 o 
   2  21   8        9.57       15.33      3.71 o 
   3  21   8        0.79        0.40      4.04 o 
  -3  22   8        1.07       -6.26      6.26 o 
  -2  22   8        6.33        0.90      5.32 o 
  -1  22   8      233.16      244.72     12.09 o 
   0  22   8      145.19      146.23     11.51 o 
   1  22   8        0.69       -1.08      3.47 o 
   2  22   8        5.73        7.29      4.95 o 
   3  22   8        2.35        6.51      4.44 o 
  -3  23   8        2.76        4.90      8.46 o 
  -2  23   8       72.31       64.53      7.94 o 
  -1  23   8        3.39        5.42      4.09 o 
   0  23   8        0.41       -0.30      5.79 o 
   1  23   8       19.95       12.33      5.26 o 
   2  23   8        3.40        4.54      4.27 o 
   3  23   8        0.07        7.44      4.51 o 
  -2  24   8        1.45       -2.58      3.77 o 
  -1  24   8       11.69       12.06      4.58 o 
   0  24   8        0.38       -3.48      3.48 o 
   1  24   8       10.83       19.59      5.21 o 
   2  24   8        5.92        5.89      4.96 o 
  -2  25   8       40.73       37.08      6.68 o 
  -1  25   8      110.65      109.29      9.54 o 
   0  25   8       33.00       37.79      6.37 o 
   1  25   8       17.33       14.31      5.35 o 
   2  25   8        0.68        4.18      7.14 o 
  -2  26   8        9.42       10.79      7.49 o 
  -1  26   8       15.78       23.32      5.87 o 
   0  26   8       26.00       22.52      5.94 o 
   1  26   8       42.00       39.20     10.33 o 
   2  26   8       22.95       16.75      8.77 o 
  -2  27   8       25.87       36.37      9.32 o 
  -1  27   8       15.66        8.23      4.89 o 
   0  27   8        0.54        8.59      4.71 o 
   1  27   8       54.43       65.31     12.66 o 
  -1  28   8        0.20        6.21      6.57 o 
   0  28   8        1.22        1.22      6.80 o 
   1  28   8       18.59       23.42      8.90 o 
   0  29   8        3.26        2.62      4.68 o 
  -4   1   9        1.08        3.34      3.55 o 
  -3   1   9       19.54       21.04      4.65 o 
  -2   1   9        1.95        2.72      2.07 o 
  -1   1   9      424.49      402.94      8.91 o 
   0   1   9      334.15      322.23      7.65 o 
   1   1   9       20.98       23.67      3.78 o 
   2   1   9        2.48        1.11      2.44 o 
   3   1   9       20.45       19.70      4.36 o 
   4   1   9       43.16       54.41     15.47 o 
  -4   2   9       21.47       21.14     10.79 o 
  -3   2   9        8.05        4.74      2.85 o 
  -2   2   9      387.00      381.88     10.87 o 
  -1   2   9      746.28      717.26     12.79 o 
   0   2   9       77.42       76.58      3.91 o 
   1   2   9      208.62      207.47      8.65 o 
   2   2   9       19.36       11.28      3.55 o 
   3   2   9       36.51       40.00      9.19 o 
   4   2   9        0.00        0.70      3.87 o 
  -4   3   9       11.84       10.40      4.26 o 
  -3   3   9      290.69      286.73     11.06 o 
  -2   3   9       73.64       71.15      4.36 o 
  -1   3   9      673.24      645.23     11.91 o 
   0   3   9      569.94      552.39     12.10 o 
   1   3   9      105.01      121.56      8.47 o 
   2   3   9      195.04      182.40      8.74 o 
   3   3   9        0.65       -2.64      2.64 o 
   4   3   9      131.89      129.35      9.42 o 
  -4   4   9       40.07       41.15      6.76 o 
  -3   4   9      171.20      174.83      7.97 o 
  -2   4   9       21.17       21.61      3.55 o 
  -1   4   9       27.80       31.41      2.96 o 
   0   4   9       99.42      117.23      5.25 o 
   1   4   9        2.43        2.80      2.59 o 
   2   4   9        9.27       11.41      3.40 o 
   3   4   9      101.68      125.19      8.28 o 
   4   4   9        4.41        0.06      4.61 o 
  -4   5   9       31.47       35.02      6.35 o 
  -3   5   9      372.03      381.94     11.88 o 
  -2   5   9      285.20      276.74      9.18 o 
  -1   5   9      121.98      128.38      6.09 o 
   0   5   9        2.33        3.06      1.62 o 
   1   5   9      150.75      144.28      7.29 o 
   2   5   9      163.83      168.97      8.65 o 
   3   5   9        0.33        2.00      3.08 o 
   4   5   9       12.41        9.05      6.26 o 
  -4   6   9        8.27        8.82      5.14 o 
  -3   6   9       38.40       46.09      7.05 o 
  -2   6   9        9.24       13.10      3.25 o 
  -1   6   9       48.73       47.06      3.40 o 
   0   6   9       40.74       37.73      3.05 o 
   1   6   9      154.69      152.70      7.50 o 
   2   6   9        2.29        2.46      2.76 o 
   3   6   9       38.27       32.85      5.22 o 
   4   6   9       11.74       12.77      7.95 o 
  -4   7   9        0.00       -1.73      3.15 o 
  -3   7   9        7.84        4.90      3.55 o 
  -2   7   9        5.09        2.85      2.59 o 
  -1   7   9      286.29      285.25      7.34 o 
   0   7   9      181.89      174.98      6.41 o 
   1   7   9       14.38       14.06      3.44 o 
   2   7   9       78.76       72.12      6.01 o 
   3   7   9       32.89       34.77      8.44 o 
   4   7   9        0.00        3.62      4.08 o 
  -4   8   9       63.84       46.97      7.19 o 
  -3   8   9       20.05       13.00      4.37 o 
  -2   8   9      116.90      116.51      6.62 o 
  -1   8   9      200.28      212.56      7.78 o 
   0   8   9       56.14       57.33      3.58 o 
   1   8   9      105.58      122.26      5.94 o 
   2   8   9       82.12       77.49      6.31 o 
   3   8   9       17.63       24.41      4.83 o 
   4   8   9        0.56        2.19      3.11 o 
  -4   9   9        0.54        2.02      3.13 o 
  -3   9   9      159.64      150.57      8.09 o 
  -2   9   9      346.89      362.87     11.13 o 
  -1   9   9      451.64      449.01     14.45 o 
   0   9   9      233.53      204.26     14.89 o 
   1   9   9      472.71      460.56     10.07 o 
   2   9   9      130.75      137.27      6.78 o 
   3   9   9       90.78       89.77      6.36 o 
   4   9   9        7.16        6.36      4.10 o 
  -4  10   9        3.19        7.24      3.94 o 
  -3  10   9       13.23       15.86      3.99 o 
  -2  10   9       11.51       13.07      3.42 o 
  -1  10   9       18.83       21.97      8.10 o 
   0  10   9      657.03      625.94     14.20 o 
   1  10   9       21.38       24.72      3.46 o 
   2  10   9       28.12       30.53      4.75 o 
   3  10   9       19.50       24.41      4.10 o 
   4  10   9        7.96        3.87      3.55 o 
  -4  11   9       63.63       74.61      6.95 o 
  -3  11   9        0.32        4.57      3.11 o 
  -2  11   9       91.92       86.32      6.09 o 
  -1  11   9      304.78      293.45     10.96 o 
   0  11   9        3.31        3.67      2.19 o 
   1  11   9       50.31       46.78      4.37 o 
   2  11   9       13.00       10.69      3.38 o 
   3  11   9       81.32      102.33      7.44 o 
   4  11   9       16.31       23.83      4.87 o 
  -4  12   9       13.13        9.62      4.32 o 
  -3  12   9       57.49       61.23      5.85 o 
  -2  12   9      102.33      101.14      6.51 o 
  -1  12   9       17.40       12.43      3.42 o 
   0  12   9        2.07        0.56      1.85 o 
   1  12   9      305.88      345.52     10.16 o 
   2  12   9        9.43        5.56      2.80 o 
   3  12   9        6.15        4.48      3.22 o 
   4  12   9        1.60       -3.21      3.21 o 
  -4  13   9       47.50       56.45      8.79 o 
  -3  13   9       25.79       28.37      4.68 o 
  -2  13   9       39.18       53.32      6.82 o 
  -1  13   9       51.42       42.66      6.55 o 
   0  13   9       78.19       85.81      6.75 o 
   1  13   9        2.56        3.75      2.53 o 
   2  13   9      192.78      188.32      7.16 o 
   3  13   9       18.08       20.37      4.30 o 
   4  13   9        9.36        8.39     10.64 o 
  -4  14   9        5.32       14.19      6.22 o 
  -3  14   9        0.81       -0.33      2.92 o 
  -2  14   9       45.94       45.09      6.37 o 
  -1  14   9       54.09       58.41      5.05 o 
   0  14   9       42.24       49.89      5.69 o 
   1  14   9        1.22       -0.13      2.34 o 
   2  14   9       58.73       52.07      4.48 o 
   3  14   9        2.00        0.37      3.35 o 
   4  14   9        1.75        7.52      8.40 o 
  -4  15   9        1.44       13.60      9.21 o 
  -3  15   9        0.03        6.28      3.69 o 
  -2  15   9       26.77       19.17      5.42 o 
  -1  15   9      195.75      193.06      7.89 o 
   0  15   9       28.38       45.22      5.62 o 
   1  15   9       61.39       61.59      4.96 o 
   2  15   9       15.86       17.88      3.32 o 
   3  15   9       14.99        6.92      3.81 o 
   4  15   9       13.72       32.57     10.57 o 
  -4  16   9       49.06       72.23     14.88 o 
  -3  16   9       29.61       45.64     15.44 o 
  -2  16   9       18.75       13.67      5.15 o 
  -1  16   9       38.92       50.61      5.03 o 
   0  16   9        9.01        8.56      3.80 o 
   1  16   9       42.75       35.18      7.63 o 
   2  16   9       12.05       10.64      3.00 o 
   3  16   9       22.90       30.99      4.72 o 
  -3  17   9       22.48       19.94      6.53 o 
  -2  17   9        1.85       -0.77      8.96 o 
  -1  17   9      137.25      144.43      7.53 o 
   0  17   9       21.46       27.10      5.01 o 
   1  17   9       12.90        5.89      3.73 o 
   2  17   9        0.13        1.71      2.59 o 
   3  17   9       34.26       41.23      7.35 o 
  -3  18   9        8.38        8.52      5.92 o 
  -2  18   9        7.58        9.74      4.88 o 
  -1  18   9        0.00       -0.58      3.37 o 
   0  18   9       56.12       56.86      9.71 o 
   1  18   9        2.30       -2.20      3.23 o 
   2  18   9       26.19       27.15      3.86 o 
   3  18   9        4.29        2.07      3.67 o 
  -3  19   9       41.68       39.86      7.35 o 
  -2  19   9       26.07       23.42      5.97 o 
  -1  19   9       16.09       13.99      5.39 o 
   0  19   9       18.78       24.82      5.75 o 
   1  19   9        6.18        0.83      3.67 o 
   2  19   9       52.87       59.70      5.85 o 
   3  19   9        3.07       -4.76      4.76 o 
  -3  20   9        6.55        8.94      8.81 o 
  -2  20   9        1.45       -0.66      4.29 o 
  -1  20   9       18.94       24.43      6.81 o 
   0  20   9       30.38       19.14      5.13 o 
   1  20   9        0.80       -3.40      3.40 o 
   2  20   9       81.02       73.00      7.57 o 
   3  20   9       30.07       33.79      6.94 o 
  -3  21   9        0.01       -2.33      7.43 o 
  -2  21   9        0.06        3.71      7.91 o 
  -1  21   9       18.52       14.23      5.07 o 
   0  21   9       25.23       29.07      5.76 o 
   1  21   9       24.75       18.09      5.22 o 
   2  21   9        6.16       15.19      4.66 o 
   3  21   9        6.81       13.76      5.41 o 
  -2  22   9       52.74       57.66      7.62 o 
  -1  22   9        1.34        0.73      3.89 o 
   0  22   9        2.10       -3.28      3.48 o 
   1  22   9       19.17       27.30      5.83 o 
   2  22   9       91.37       85.87     15.44 o 
  -2  23   9       14.50       15.63      5.44 o 
  -1  23   9        2.44        3.10      3.86 o 
   0  23   9       27.21       21.90     16.36 o 
   1  23   9       73.09       87.02     16.65 o 
   2  23   9       14.23       24.87      9.52 o 
  -2  24   9        1.88        0.95      6.39 o 
  -1  24   9        0.12        1.45      4.26 o 
   0  24   9        3.89        0.51      4.09 o 
   1  24   9        4.70        4.91      5.94 o 
   2  24   9       28.35       35.53     10.44 o 
  -2  25   9        1.44        5.30      7.36 o 
  -1  25   9       12.67       11.21      5.10 o 
   0  25   9        8.15        3.37      4.82 o 
   1  25   9        7.04        7.24      4.96 o 
   2  25   9       14.00       17.98      8.83 o 
  -1  26   9       36.24       35.02      8.40 o 
   0  26   9       39.22       29.58      7.91 o 
   1  26   9       17.89       20.11      6.66 o 
  -1  27   9        1.07       10.06      7.30 o 
   0  27   9       33.57       26.34      5.87 o 
   1  27   9        2.27        1.47      6.97 o 
  -4   0  10       44.25       49.81     10.48 o 
  -3   0  10       94.94       96.36     11.91 o 
  -2   0  10       33.21       32.70      5.07 o 
  -1   0  10      574.55      565.16     16.16 o 
   0   0  10       15.37       14.39      3.87 o 
   1   0  10        0.63        4.59      4.33 o 
   2   0  10      331.82      349.15     17.69 o 
   3   0  10        0.79        1.71      4.66 o 
   4   0  10       23.03       27.82      8.29 o 
  -4   1  10       13.89        9.71      4.75 o 
  -3   1  10        9.87        2.96      8.79 o 
  -2   1  10       51.50       46.31      4.12 o 
  -1   1  10      103.02      105.19      4.93 o 
   0   1  10      630.99      603.76     11.76 o 
   1   1  10      370.71      357.98     12.20 o 
   2   1  10       30.03       34.85      4.93 o 
   3   1  10       10.15        3.99      3.47 o 
   4   1  10        0.16       -1.25      3.54 o 
  -4   2  10        5.41        0.20      4.70 o 
  -3   2  10        3.33        0.22      3.34 o 
  -2   2  10       26.22       19.17      3.85 o 
  -1   2  10      230.29      221.11      6.74 o 
   0   2  10      202.12      202.13      7.35 o 
   1   2  10       15.48       10.11      3.25 o 
   2   2  10       57.53       59.76      5.85 o 
   3   2  10        4.69        9.24      3.87 o 
   4   2  10       27.09       27.56      5.41 o 
  -4   3  10       22.31       22.28      5.60 o 
  -3   3  10       23.66       18.83      3.81 o 
  -2   3  10       10.59       16.63      3.55 o 
  -1   3  10      114.46      122.40      5.52 o 
   0   3  10        0.07        1.58      2.16 o 
   1   3  10       37.68       42.60      4.99 o 
   2   3  10       39.87       32.35      4.72 o 
   3   3  10       41.68       37.33      5.55 o 
   4   3  10        1.10        0.12      3.54 o 
  -4   4  10       39.50       47.65      7.15 o 
  -3   4  10       34.26       21.60      4.25 o 
  -2   4  10      151.78      155.88      8.77 o 
  -1   4  10      177.72      191.06      6.33 o 
   0   4  10      119.94      103.17      5.44 o 
   1   4  10       17.63       16.85      8.11 o 
   2   4  10       65.53       58.81      5.90 o 
   3   4  10        8.33        0.95      3.24 o 
   4   4  10        1.31        0.38      3.48 o 
  -4   5  10        4.17        4.92      4.25 o 
  -3   5  10       19.13       23.67      4.37 o 
  -2   5  10        0.02        0.78      2.49 o 
  -1   5  10       57.25       47.01      6.76 o 
   0   5  10        1.17        0.47      2.19 o 
   1   5  10      422.13      420.61     13.68 o 
   2   5  10       56.48       58.71      5.99 o 
   3   5  10       11.97        5.02      5.67 o 
   4   5  10        2.69        2.86      4.13 o 
  -4   6  10        5.17       -1.70      3.67 o 
  -3   6  10        5.75       -3.40      5.23 o 
  -2   6  10        3.95        2.68      2.75 o 
  -1   6  10      116.36      132.55      6.71 o 
   0   6  10      215.98      214.29      7.56 o 
   1   6  10       46.62       56.66      9.13 o 
   2   6  10        1.66        1.92      2.96 o 
   3   6  10        3.83        2.89      3.53 o 
   4   6  10       12.60       19.44      6.77 o 
  -4   7  10        6.23       11.86      4.67 o 
  -3   7  10       57.62       68.10      6.20 o 
  -2   7  10       95.02       75.13      5.80 o 
  -1   7  10      146.87      142.91      7.06 o 
   0   7  10       20.75       24.00      2.97 o 
   1   7  10        5.32        6.50      3.08 o 
   2   7  10      105.53       94.91      7.08 o 
   3   7  10       37.51       37.70      5.88 o 
   4   7  10        1.28        6.06      5.23 o 
  -4   8  10        0.12       -3.19      3.19 o 
  -3   8  10        0.68        3.01      3.40 o 
  -2   8  10        5.12        8.22      3.12 o 
  -1   8  10      136.83      141.58     13.36 o 
   0   8  10      531.46      521.98     10.77 o 
   1   8  10      123.67      131.18     13.02 o 
   2   8  10        3.86        4.08      3.31 o 
   3   8  10        5.21       10.66      7.57 o 
   4   8  10        6.79        6.10      4.58 o 
  -4   9  10       37.68       26.58      6.87 o 
  -3   9  10        0.16        0.67      3.05 o 
  -2   9  10        0.51       -0.46      2.77 o 
  -1   9  10        0.03        3.63      3.92 o 
   0   9  10       18.10       16.67      2.72 o 
   1   9  10        0.38       -1.74      2.39 o 
   2   9  10        0.00       -1.83      2.37 o 
   3   9  10       11.54       12.19      3.73 o 
   4   9  10        0.37        4.54      5.61 o 
  -4  10  10        0.18        0.17      3.88 o 
  -3  10  10        0.72        1.14      3.00 o 
  -2  10  10      235.37      213.92      8.92 o 
  -1  10  10       30.89       23.54      4.73 o 
   0  10  10       22.05       13.62      2.51 o 
   1  10  10       32.87       29.98      3.79 o 
   2  10  10       20.05       17.69      3.63 o 
   3  10  10       20.28       19.40      4.18 o 
   4  10  10        7.12        2.60      4.30 o 
  -4  11  10       66.56       40.90      7.98 o 
  -3  11  10       41.94       41.98      5.38 o 
  -2  11  10       21.97       16.00      3.88 o 
  -1  11  10      143.18      135.69      8.75 o 
   0  11  10       67.73       70.14      5.20 o 
   1  11  10       36.45       38.52      4.19 o 
   2  11  10       50.02       38.85      4.64 o 
   3  11  10       74.33       73.74      6.33 o 
   4  11  10        0.43        2.46      3.97 o 
  -4  12  10        3.85       11.80      8.45 o 
  -3  12  10        5.47       10.30      4.03 o 
  -2  12  10       17.30       15.02      7.57 o 
  -1  12  10        8.06       11.94      4.41 o 
   0  12  10      119.46      119.06     10.70 o 
   1  12  10        1.13        3.29      2.65 o 
   2  12  10       27.55       21.44      3.96 o 
   3  12  10        5.20        3.38      3.15 o 
  -3  13  10        2.29        4.61      3.72 o 
  -2  13  10       21.34       20.56      5.36 o 
  -1  13  10       30.40       23.79      4.97 o 
   0  13  10      274.23      251.92     19.25 o 
   1  13  10        1.27        3.15      3.03 o 
   2  13  10      141.97      153.89      7.77 o 
   3  13  10        1.49        1.32      3.42 o 
  -3  14  10      121.78      149.09      8.83 o 
  -2  14  10      174.57      216.95     12.05 o 
  -1  14  10       24.08       23.86      5.25 o 
   0  14  10       29.35       28.93      7.47 o 
   1  14  10      110.69      112.84      8.32 o 
   2  14  10      194.47      205.52     11.77 o 
   3  14  10        1.70        0.38      3.26 o 
  -3  15  10       46.13       68.24      8.85 o 
  -2  15  10       22.10       16.71      5.43 o 
  -1  15  10       80.10       89.15      7.84 o 
   0  15  10       65.58       47.94      6.20 o 
   1  15  10       12.71        9.79      4.27 o 
   2  15  10       17.33       18.53      4.78 o 
   3  15  10        0.00       -2.13      3.54 o 
  -3  16  10        0.14       -1.83      4.90 o 
  -2  16  10       28.81       41.76      7.28 o 
  -1  16  10       54.72       57.85      7.05 o 
   0  16  10        1.87       -2.84      3.73 o 
   1  16  10       89.61       82.75      9.46 o 
   2  16  10       31.16       32.52      5.10 o 
   3  16  10        1.04        3.07      3.91 o 
  -3  17  10        0.17       -4.44      4.69 o 
  -2  17  10       25.94       15.77      5.86 o 
  -1  17  10       28.47       36.94      6.44 o 
   0  17  10      140.77      140.08      9.36 o 
   1  17  10       42.61       36.75      7.58 o 
   2  17  10        0.09        0.11      3.03 o 
   3  17  10        6.12        3.73      3.69 o 
  -3  18  10       21.15       13.58      8.50 o 
  -2  18  10       77.14       90.25      9.45 o 
  -1  18  10       36.63       51.73     10.41 o 
   0  18  10       23.90       27.03      5.37 o 
   1  18  10        7.89        7.79      4.36 o 
   2  18  10        0.11       -3.63      3.63 o 
   3  18  10       10.89        6.39      3.83 o 
  -3  19  10       37.86       50.83     12.06 o 
  -2  19  10        0.00        1.95      4.84 o 
  -1  19  10        1.84       -1.43      3.72 o 
   0  19  10        1.93        0.55      3.73 o 
   1  19  10       73.82       71.53      7.81 o 
   2  19  10        0.21        2.58      3.91 o 
   3  19  10        1.98        2.73      5.49 o 
  -2  20  10       32.65       45.09      7.55 o 
  -1  20  10       93.34       82.52      8.41 o 
   0  20  10      193.88      190.81     11.28 o 
   1  20  10        0.02       -2.63      3.64 o 
   2  20  10        8.25        9.23      4.67 o 
  -1  21  10       17.24       15.91      5.48 o 
   0  21  10        0.99       -1.95      3.84 o 
   1  21  10        1.94        6.74      4.26 o 
   2  21  10        2.76        2.56      4.28 o 
  -1  22  10       28.17       32.88      6.34 o 
   0  22  10       32.44       35.81      6.52 o 
   1  22  10       27.02       27.48      8.41 o 
   2  22  10        3.03        7.18      4.57 o 
  -1  23  10        5.67       11.71      7.81 o 
   0  23  10        4.89        6.34      4.55 o 
   1  23  10        0.03       -1.89      5.22 o 
  -1  24  10       63.19       61.04     11.21 o 
   0  24  10       12.75       18.31      5.95 o 
   1  24  10        4.35        4.14      4.33 o 
  -1  25  10        5.54        8.57      6.50 o 
   0  25  10       29.70       21.74      6.67 o 
  -4   1  11       14.73       12.25      6.70 o 
  -3   1  11        0.00        4.49      3.72 o 
  -2   1  11       17.40       17.83      3.85 o 
  -1   1  11       75.25       78.85      5.84 o 
   0   1  11       92.32      105.97      8.62 o 
   1   1  11        3.47        1.82      2.84 o 
   2   1  11        0.19        2.51      3.40 o 
   3   1  11        5.96        4.69      3.67 o 
  -4   2  11       29.05       28.51      6.64 o 
  -3   2  11       84.65       86.38      8.45 o 
  -2   2  11      216.98      206.35      8.76 o 
  -1   2  11       79.05       82.13      4.82 o 
   0   2  11      129.11      140.46     10.15 o 
   1   2  11        3.01        2.19      3.05 o 
   2   2  11        4.72        1.20      3.30 o 
   3   2  11       96.54       99.57     16.08 o 
  -4   3  11        3.68        0.77      7.95 o 
  -3   3  11       18.93       19.61      5.52 o 
  -2   3  11       19.20       17.67      3.77 o 
  -1   3  11       23.47       17.30      3.07 o 
   0   3  11       85.02       79.84      5.34 o 
   1   3  11       37.50       34.08      4.92 o 
   2   3  11        1.60       -2.60      2.60 o 
   3   3  11        0.02        4.68      3.81 o 
  -4   4  11       28.05       29.95      6.25 o 
  -3   4  11        4.27        8.73      4.59 o 
  -2   4  11       17.05       21.04      5.31 o 
  -1   4  11      116.95      113.84      5.48 o 
   0   4  11       23.96       27.91      3.82 o 
   1   4  11      227.67      252.66     10.68 o 
   2   4  11        9.97       12.04      4.11 o 
   3   4  11       51.96       62.30      7.19 o 
  -4   5  11       30.57       31.16     17.71 o 
  -3   5  11       27.60       18.68      4.53 o 
  -2   5  11       82.11       65.61      5.77 o 
  -1   5  11       23.85       29.67      4.22 o 
   0   5  11      132.60      126.11      6.43 o 
   1   5  11       11.05        7.85      3.85 o 
   2   5  11      103.24       98.85      7.62 o 
   3   5  11       21.53       23.29      5.22 o 
  -4   6  11        1.11        3.50      4.34 o 
  -3   6  11        8.86        5.01      3.66 o 
  -2   6  11       19.64       16.00      3.96 o 
  -1   6  11       23.64       29.00      4.11 o 
   0   6  11       83.96       87.76      7.75 o 
   1   6  11       21.57       24.02      4.57 o 
   2   6  11       20.60       24.63      4.75 o 
   3   6  11        0.39       -0.71      4.77 o 
  -3   7  11       22.47       21.91      6.99 o 
  -2   7  11        7.18        6.17      3.21 o 
  -1   7  11       37.95       36.11      7.41 o 
   0   7  11        7.33       10.38      3.34 o 
   1   7  11        0.14       -0.47      2.91 o 
   2   7  11        8.53       -0.05      3.18 o 
   3   7  11       19.65       22.14      5.28 o 
  -3   8  11       53.51       49.95      5.92 o 
  -2   8  11        0.31        0.32      2.89 o 
  -1   8  11      104.28       75.97      7.11 o 
   0   8  11       68.18       70.20      5.07 o 
   1   8  11      236.38      251.69     10.75 o 
   2   8  11        4.37        3.69      3.66 o 
   3   8  11        4.93        1.11      4.05 o 
  -3   9  11       31.22       27.41      4.75 o 
  -2   9  11       86.92       93.13      6.78 o 
  -1   9  11        0.46        0.76      3.34 o 
   0   9  11       36.17       35.84      5.34 o 
   1   9  11       11.51       20.79      4.38 o 
   2   9  11       25.29       27.35      5.13 o 
   3   9  11        5.00       15.38      4.21 o 
  -3  10  11       48.87       66.86      6.70 o 
  -2  10  11       42.94       38.48      5.10 o 
  -1  10  11        1.47        3.54      3.61 o 
   0  10  11       86.44       89.80     14.26 o 
   1  10  11      243.20      247.55     10.96 o 
   2  10  11       61.20       73.29      8.14 o 
   3  10  11        7.56       10.80      3.95 o 
  -3  11  11       11.71       11.16      4.19 o 
  -2  11  11        1.98        7.40      4.91 o 
  -1  11  11        1.65        2.05      3.94 o 
   0  11  11      178.35      154.59     13.18 o 
   1  11  11       11.55       10.23      4.71 o 
   2  11  11       37.73       37.98      5.93 o 
   3  11  11        3.22        4.06      3.61 o 
  -3  12  11        0.23        3.08      3.70 o 
  -2  12  11       42.62       39.03      6.74 o 
  -1  12  11      115.89      109.95      9.52 o 
   0  12  11       58.65       58.06      9.63 o 
   1  12  11        0.05        3.49      2.75 o 
   2  12  11        7.56        4.46      4.09 o 
   3  12  11        6.36        3.97      3.63 o 
  -3  13  11        7.25        8.46      3.97 o 
  -2  13  11       63.02       68.87      8.21 o 
  -1  13  11       18.78        9.71      9.11 o 
   0  13  11      133.28      169.86     10.10 o 
   1  13  11        1.02        0.81      3.46 o 
   2  13  11        0.06        2.79      3.76 o 
   3  13  11       35.00       29.37      5.17 o 
  -3  14  11        7.76        8.17      8.02 o 
  -2  14  11        0.21       -3.15      4.57 o 
  -1  14  11        0.01        3.48      4.35 o 
   0  14  11        0.00       -0.95      3.50 o 
   1  14  11       29.76       18.97      4.90 o 
   2  14  11       38.68       33.48      6.85 o 
   3  14  11        1.49       -0.78      3.76 o 
  -3  15  11       12.51       23.20      9.91 o 
  -2  15  11        0.03       -1.28      6.12 o 
  -1  15  11        5.07        8.66      5.57 o 
   0  15  11      137.45      144.75     10.07 o 
   1  15  11        9.28        4.32      5.06 o 
   2  15  11        1.05        2.64      4.37 o 
   3  15  11       10.55        0.01      4.38 o 
  -3  16  11        8.88       11.97      9.01 o 
  -2  16  11       46.69       39.96      7.23 o 
  -1  16  11       76.21       77.06     11.60 o 
   0  16  11      155.15      158.01     10.17 o 
   1  16  11        0.86        1.20      4.57 o 
   2  16  11       75.93       77.65      7.70 o 
  -2  17  11       19.80       17.21     10.81 o 
  -1  17  11        0.65       -5.05      5.05 o 
   0  17  11       58.76       61.70      7.39 o 
   1  17  11       24.88       24.15      5.53 o 
   2  17  11        0.35        1.29      4.08 o 
  -2  18  11        3.19       -1.19      7.93 o 
  -1  18  11       37.69       23.62      8.13 o 
   0  18  11       16.11       20.52      5.39 o 
   1  18  11       85.10       97.00      8.89 o 
   2  18  11       11.04       13.70      4.98 o 
  -2  19  11        5.13       -0.75      7.62 o 
  -1  19  11        2.67        2.50      6.20 o 
   0  19  11        5.19       -0.94      4.10 o 
   1  19  11        9.06        4.09      4.61 o 
   2  19  11       28.76       31.58      7.98 o 
  -1  20  11       36.21       55.81     11.07 o 
   0  20  11        1.76        3.18     10.69 o 
   1  20  11        0.28       -0.81      5.28 o 
   2  20  11        3.22        0.18      6.79 o 
   0  21  11        5.30       -3.74      4.31 o 
   1  21  11        0.04        2.49      4.16 o 
   0  22  11       61.79       73.42     12.46 o 
   1  22  11       70.39       85.30     14.06 o 
   0  23  11        0.00        9.41      7.95 o 
  -3   0  12      105.76      130.00     14.57 o 
  -2   0  12      279.93      297.79     19.01 o 
  -1   0  12      133.76      114.21      8.10 o 
   0   0  12        8.77       28.77      6.88 o 
   1   0  12        4.75       14.88      6.44 o 
   2   0  12        6.51       -2.57      5.18 o 
   3   0  12        1.05        5.63      6.24 o 
  -3   1  12        8.72        7.41      4.29 o 
  -2   1  12      100.65      104.81      7.19 o 
  -1   1  12        5.01        1.56      2.56 o 
   0   1  12       57.39       49.46      6.57 o 
   1   1  12      368.00      368.04     14.69 o 
   2   1  12      134.41      132.23      9.02 o 
   3   1  12       32.47       49.89     19.55 o 
  -3   2  12        1.49        5.41      4.33 o 
  -2   2  12       11.49       10.35      4.90 o 
  -1   2  12        0.16       -1.08      2.27 o 
   0   2  12        0.05       -2.98      2.98 o 
   1   2  12       30.22       22.27     16.68 o 
   2   2  12       67.59       63.69     13.47 o 
   3   2  12        0.05       -0.21      3.65 o 
  -3   3  12       12.19       16.74      5.68 o 
  -2   3  12        0.01        1.87      3.13 o 
  -1   3  12       99.05      102.73      5.59 o 
   0   3  12        0.02       -1.56      2.59 o 
   1   3  12        0.78       -2.10      3.18 o 
   2   3  12        4.63        7.86      4.54 o 
   3   3  12        7.35       12.38      5.78 o 
  -3   4  12        0.09       -3.37      6.95 o 
  -2   4  12        0.48        4.30      3.25 o 
  -1   4  12        9.96        0.73      2.99 o 
   0   4  12       77.18       75.40      5.65 o 
   1   4  12       24.37       27.02      6.60 o 
   2   4  12        9.27        6.25      7.46 o 
   3   4  12        3.81        3.95      3.92 o 
  -3   5  12       23.90       18.73      5.33 o 
  -2   5  12       53.65       65.78      6.20 o 
  -1   5  12        4.82        2.55      3.31 o 
   0   5  12       85.24       91.24      6.01 o 
   1   5  12      101.69       82.79      7.15 o 
   2   5  12       21.87       25.89      5.42 o 
   3   5  12       68.54       88.07     11.74 o 
  -3   6  12        4.39        3.30      3.90 o 
  -2   6  12       46.00       46.16      5.63 o 
  -1   6  12        0.54        5.49      3.82 o 
   0   6  12        2.57        1.56      3.60 o 
   1   6  12        1.36        1.20      3.44 o 
   2   6  12       30.12       33.73      5.60 o 
  -3   7  12        1.45       -2.22      3.34 o 
  -2   7  12       29.81       34.49      5.22 o 
  -1   7  12      224.32      248.54     11.96 o 
   0   7  12      134.97      137.38      7.08 o 
   1   7  12       92.81       84.92      8.78 o 
   2   7  12       50.26       50.65      7.96 o 
  -3   8  12        0.04       -3.22      5.27 o 
  -2   8  12       20.66       22.99      4.59 o 
  -1   8  12        8.09       14.67      6.39 o 
   0   8  12       93.74       77.57     11.34 o 
   1   8  12        2.91        5.65      3.84 o 
   2   8  12        7.89        0.97      3.81 o 
   3   8  12       20.45       17.49      8.90 o 
  -3   9  12        3.87        3.70      3.98 o 
  -2   9  12        2.09        0.76      3.41 o 
  -1   9  12        0.05       -0.92      3.78 o 
   0   9  12       63.18       72.37     18.38 o 
   1   9  12       38.25       41.27      5.82 o 
   2   9  12       65.73       73.16      7.41 o 
   3   9  12       33.18       34.85     10.13 o 
  -3  10  12       26.42       31.21      5.47 o 
  -2  10  12       17.13       17.75      5.73 o 
  -1  10  12        7.47       12.67      4.90 o 
   0  10  12        0.04       -4.18      4.18 o 
   1  10  12        5.67        7.29      4.01 o 
   2  10  12       88.57       91.77      8.10 o 
   3  10  12        0.44       -6.42      6.42 o 
  -3  11  12       11.88        7.54      4.94 o 
  -2  11  12        9.60       14.83      5.90 o 
  -1  11  12      150.35      139.43     10.01 o 
   0  11  12        4.31        0.62      6.15 o 
   1  11  12        0.03        2.45      3.56 o 
   2  11  12        0.81        1.12      3.55 o 
  -2  12  12        3.63        1.71      9.39 o 
  -1  12  12       39.78       38.27      7.97 o 
   0  12  12        0.28       -3.96      4.99 o 
   1  12  12       11.66       23.75      7.73 o 
   2  12  12       21.35       17.72      5.05 o 
  -2  13  12        1.26        1.29      4.87 o 
  -1  13  12       65.51       62.15      7.82 o 
   0  13  12        8.93       14.88      7.74 o 
   1  13  12      266.35      263.41     17.87 o 
   2  13  12       40.12       41.21      6.35 o 
  -2  14  12       89.08      100.39      9.98 o 
  -1  14  12        8.31       11.62      7.16 o 
   0  14  12        6.42       -1.32      5.60 o 
   1  14  12       11.79       18.53      5.36 o 
   2  14  12        0.58       -0.38      3.95 o 
  -2  15  12        0.05       -4.13      7.27 o 
  -1  15  12       10.49       -0.26      6.37 o 
   0  15  12        0.90        3.47      5.38 o 
   1  15  12      166.12      179.10     22.82 o 
  -2  16  12        5.03        1.65      8.35 o 
  -1  16  12       30.50       37.88     10.20 o 
   0  16  12        7.92        3.51      6.09 o 
   1  16  12       16.01       20.97     11.96 o 
  -2  17  12        2.33       -3.38      7.73 o 
   0  17  12        1.26        5.65      6.31 o 
   1  17  12        2.51        3.80      4.61 o 
   1  18  12       76.93       82.78     13.45 o 
   1  19  12       40.14       47.05     11.82 o 
  -2   1  13        1.65        6.10      4.82 o 
  -1   1  13      132.25      127.76      6.59 o 
   0   1  13        0.92       -3.10      3.41 o 
   1   1  13        1.44        0.82      4.09 o 
   2   1  13       27.83       21.66      5.70 o 
  -2   2  13       10.51       12.88      5.25 o 
  -1   2  13      164.82      178.61      8.86 o 
   0   2  13       27.03       43.79      6.25 o 
   1   2  13        6.83        6.10      4.21 o 
   2   2  13        5.00       -2.75      3.91 o 
  -2   3  13       63.80       65.92      6.62 o 
  -1   3  13      174.09      209.84     13.11 o 
   0   3  13       93.67       95.25     11.53 o 
   1   3  13       69.98       63.39      7.05 o 
   2   3  13       91.68       98.54      8.75 o 
  -2   4  13       57.67       70.12      6.65 o 
  -1   4  13       15.84       17.76      9.83 o 
   0   4  13       14.46       16.79      4.98 o 
   1   4  13        9.16        4.05      3.91 o 
   2   4  13        1.50        0.71      4.36 o 
  -2   5  13        0.53        4.35      3.77 o 
  -1   5  13       47.59       46.82     11.30 o 
   0   5  13      254.01      267.22     10.03 o 
   1   5  13       49.59       63.05      7.24 o 
   2   5  13       27.19       32.53     10.31 o 
  -2   6  13        3.01        0.15      3.27 o 
  -1   6  13        6.96       -1.29      3.90 o 
   0   6  13       16.85       26.09      5.59 o 
   1   6  13       30.96       32.10      8.81 o 
   2   6  13       17.47       27.24      5.68 o 
  -2   7  13        1.43       -0.88      3.31 o 
  -1   7  13        0.00        0.83      3.97 o 
   0   7  13       26.64       26.63      5.74 o 
   1   7  13       19.74       20.41     10.83 o 
   2   7  13       11.99        6.75      6.39 o 
  -2   8  13        4.60        3.03      3.70 o 
  -1   8  13        0.04        1.46      4.67 o 
   0   8  13        0.00       -1.97      3.91 o 
   1   8  13        4.17       -1.50      4.13 o 
   2   8  13        0.22        0.79      5.95 o 
  -2   9  13        0.18       -0.53      4.96 o 
  -1   9  13       20.61       18.69      7.52 o 
   0   9  13      258.19      231.56     16.81 o 
   1   9  13       88.94       92.93      8.16 o 
   2   9  13       22.17       23.95      8.77 o 
  -2  10  13       39.59       45.82      7.97 o 
  -1  10  13       39.55       30.17      6.32 o 
   0  10  13        0.29       -5.34      5.34 o 
   1  10  13       17.54       24.04      8.59 o 
   2  10  13        0.84       -2.20      6.62 o 
  -2  11  13       45.34       47.33     11.74 o 
  -1  11  13       29.46       22.39      6.25 o 
   0  11  13      102.87       88.21     12.24 o 
   1  11  13       68.13       70.40     10.99 o 
   2  11  13       59.44       66.34     11.30 o 
  -2  12  13       10.12       14.64      8.57 o 
  -1  12  13      114.00      106.05      9.66 o 
   0  12  13       15.74       15.18      8.02 o 
   0  13  13        0.52        5.49      7.47 o 
  -2   0  14       41.09       31.27      9.67 o 
  -1   0  14       15.91       15.34      5.69 o 
   0   0  14      115.76       98.75     12.22 o 
   1   0  14      202.08      249.47     17.71 o 
  -2   1  14       17.25       14.22      6.67 o 
  -1   1  14       29.58       38.66      6.88 o 
   0   1  14        8.30       12.45      5.19 o 
   1   1  14        0.99       -2.70      4.39 o 
  -1   2  14        9.43       12.05      7.40 o 
   0   2  14       11.32        9.61      5.09 o 
   1   2  14       36.46       42.08      7.03 o 
  -1   3  14        0.04       -1.30      6.20 o 
   0   3  14       24.60       24.25      5.87 o 
   1   3  14        2.08        2.19      4.87 o 
  -1   4  14       18.30       21.21      6.45 o 
   0   4  14       42.64       34.52      9.48 o 
   1   4  14       12.22        6.57      6.59 o 
  -1   5  14        4.24        6.37      5.02 o 
   0   5  14       19.79       23.01      8.18 o 
   1   5  14       22.32       19.53      7.96 o 
  -1   6  14       65.64       86.03      8.93 o 
   0   6  14      100.65      122.61     13.80 o 
   1   6  14        1.27        2.39      5.98 o 
  -1   7  14        8.47       17.93      7.08 o 
   0   7  14        1.04        1.27      6.66 o 
   1   7  14       36.03       44.58      9.84 o 
  -1   8  14       35.75       38.48     10.06 o 
   1   8  14        1.27        2.44      6.88 o 
  -1   9  14        1.33       -2.88      6.85 o 
                                                 
 
